# Supplementary material for: Lineage tracing using a Cas9-deaminase barcoding system targeting endogenous L1 elements
Source: Nat Commun. 2019 Mar 15;10:1234. doi: 10.1038/s41467-019-09203-z (PMC6420643; doi:10.1038/s41467-019-09203-z)
Supplement: Supplementary file 4 — Source Data [file 41467_2019_9203_MOESM4_ESM.xlsx]

## Sheet: Source data for Fig 1c
HEK_new1	HEK_new3	HELA_new1	HELA_new3
0.398406	5.17241	1.04167	6.37931
0.675676	11.0092	1.20482	6.14286
2.5641	52.4178	1.42857	42.3134
1.49813	3.7037	0.387597	6.18343
2.22222	7.51342	1.13636	6.25
1.0084	10.2894	1.25	6.04167
2.9304	6.31579	1.75439	7.27273
0.613497	6.35776	1.22699	6.24224
1.62602	4.6875	0.813008	8.84615
0.401606	7.21649	0.877193	5.71429
0.490798	1.88679	0.729927	5.73529
0.248447	6.73401	1	6.40845
1.10497	3.81098	0.757576	5.78431
0.980392	5.74972	72.5926	5.71429
1.9802	7.97721	0.934579	6.25
0.826446	4.05797	1.92308	5.80645
2.16802	5.88235	0.738007	6.49254
1.12994	7.27273	0.925926	5.5988
1.07817	9.30233	1.23457	5.93023
1.52672	8.35267	0.42735	105
2.7027	9.09091	0.534759	5.53619
0.668896	7.14286	1.66667	5.9901
0.316456	4.38169	1.51515	5.54201
0.803213	4.92611	0.851064	6.29032
0.675676	5.37313	1.13636	5.2907
0.27027	1.51515	2.1978	5.69444
1.74672	7.16846	1.52672	6.66667
0.896057	1.92308	0.925926	105
1.5748	7.19794	1.33333	6.83486
1.35318	5.26316	2.27273	6.21212
0.923077	6.54206	0.909091	5.96154
1.2685	8.74317	0.416667	6.5873
0.557103	12.8378	0.934579	11.4925
0.802139	5	0.793651	12.9412
1.04603	4.97512	0.560224	11.4286
1.47059	5.13699	1.29032	10.9174
0.97561	3.22581	0.462963	13.4483
1.0989	10	2.04082	10.4484
0.45977	7.74194	1.63934	11.2658
3.31492	4.30108	0.909091	12.7778
0.386847	4.38247	1.16959	12.3256
1	5	0.437637	11.8868
3.09598	7.14286	0.40568	11.3072
1.17878	9.33014	0.4329	13.7736
1.4556	7.97101	0.5	11.6667
1.64835	7.83034	0.298063	12.7778
1.8018	6.68258	0.78125	12.6316
0.795229	4.79042	0.361011	10.6803
0.845666	5.65032	0.649351	12.6316
0.444444	6.71233	1.0101	13.4483
1.66436	2.94118	1.81818	11.4706
1.39535	6.56109	0.615385
0.461361	5.04202	26.3547
1.15607	10	0.938967
2.43902	3.3557	1.06383
1.06383	5.44554	0.581395
0.803213	8.52018	0.666667
2.06186	9.7561	0.722022
0.925926	3.10078	0.680272
1.4652	6.45161	1.35135
2.5	3.72671	2.66667
0.8	8.33333	1.05263
0.917431	4.46429	1.49813
2.32558	3.4632	0.662252
2.91262	8.69565	0.75188
0.829876	6.06061	1.71674
0.947867	2.78746	1.0989
1.88679	9.96441	0.638978
1.06952	7.66667	2.10526
0.632911	8.13008	0.392927
1.18343	5.97015	0.515464
0.772201	7.68	0.531915
0.441501	5.58376	0.816327
1.60643	7.75862	0.529101
2.75862	6.19469	0.304878
1.86916	6.03175	0.784314
0.623053	6.57895	0.823045
1.01266	7.94224	0.813008
1.02041	3.90117	0.803213
0.554017	6.23053	0.909091
0.775194	5.61798	0.970874
2.6936	2.67753	0.854701
1.83486	8.02139	1.02041
1.18694	8	0.740741
2.42424	6.90476	1.19048
2.18978	5.42636	1.40845
1.76471	6.58683	0.462963
1.46699	2.27273	0.552486
1.1236	3.125	1.39373
1.42349	6.15385	1.14943
2.89855	5.67376	1.02564
0.719424	11.7647	0.307692
0.666667	6.25	0.527704
0.369004	5.41761	0.925926
0.945626	5.29412	1.21951
1.69492	7.40741	3.27869
1.06667	9.375	0.564972
0.524246	6.43678	0.584795
0.611621	4.49438	0.212766
0.851064	7.18816	0.729927
0.649351	4.16667	51.7241
1.6129	6.57277	0.877193
0.831601	8.57143	1.5873
1.39373	6.99301	0.884956
4.02685	5.42857	0.446429
1.47059	6.79612	0.558659
0.630915	8	0.862069
2.04082	4.65116	1.18343
0.884956	8.69565	0.651466
1.15385	4.65116	2
3.28767	6.15385	0.930233
0.684932	3.89294	0.75188
1.79372	7.66551	1.85185
0.527704	8.0292	1.30719
1.63934	6.25	3.57143
0.531915	5.94595	0.615385
1.36986	5.69878	1.92308
1.09589	9.09091	1.01523
1.84049	7.97774	0.869565
1.26582	5.44959	0.775194
2.33236	10.4839	0.529101
1.49813	7.64331	1.75439
1.81269	4.45104	0.787402
0.966184	4.12371	0.873362
1.63934	4.43038	2.24719
0.589971	7.75194	1.41844
1.36986	2.86396	4.7619
0.531915	5.31401	1.10497
1.12835	8.33333	2.16216
2.06186	10.9589	0.938967
0.547945	5.08806	0.735294
2.27273	5.02008	2.17391
1.68067	13.8889	1.7094
1.68067	8.08511	40
1.49254	3.3557
0.29985	2.7027
1.33333	9.21986
1.68776	3.20366
1.04439	7.29483
1.21581	5
0.508906	6.07143
0.574713	9.81481
1.51057	5.97015
1.27119	9.4162
1.66667	10.3614
1.87793	8.82353
1.8018	12.4294
1.04712	12.6316
1.66052	6.42458
0.892857	8.28829
1.01523	4.34783
2.5641	9.31034
0.636943	10.2564
1.08401	4.28571
2.09424	3.66057
1.88235	3.61011
2.03046	9.20097
0.421053	5.17928
1.16279	8.35655
4.06504	8.19277
1.97044	3.64465
1.0352	2.89389
1.36986	4.81928
0.490196	4.52261
0.447427	5.42373
0.498753	7.05128
1.60643	3.4632
0.581395	8.98438
1.0142	8.1448
1.0929	6.14887
2.76243	7.38007
0.621118	3.50467
0.617284	6.25
0.854701	4.08163
0.531915	12.1212
0.884956	7.14286
0.345423	1.96078
2.12766	5.91398
1.52866	2.12766
0.75188	5.2381
2.55319	5.33333
0.8	4.77941
1.222	13.6364
1.373	1.76991
0.34965	3.45745
0.641026	10.5793
0.518135	4
1.69851	8.62069
0.465116	7.57576
2.31214	9.52381
0.464037	2.72374
1.73913	7.42459
0.792079	13.3333
0.324149	3.37838
0.445434	6.21118
0.963855	7.00935
0.699301	3.40909
0.631579	5.60224
4	4.16667
0.995025	6.33147
0.947867	3.88693
1.41343	5.03979
1.16279	5.50459
0.738007	6.79612
1.10803	4.914
0.727273	4.21053
1.03093	6.10687
3.50877	5.61224
0.890208	2.7907
0.869565	3.33333
1.96629	2.40964
0.865801	8.08824
1.1976	7.40741
2.26415	3.27869
1.88679	7.69231
5.7971	7.95455
1.51515	10.989
0.421053	3.9604
2.27273	5.83554
2.04082	3.19767
2.23881	5.02793
1.95695	4.7619
0.576369	2.8169
0.787402	6.42202
2.06186	4.86224
0.632911	4.90196
1.11421	7.28477
1.5873	6.94444
0.884956	3.27869
2.37154	7.69231
1.51515	5.90164
1.77936	3.7037
1.11732	10.828
2.32558	8.4507
2.05479	8.4507
3.0303	4.65116
1.08108	5.85366
0.873362	6.31229
1.14449	9.33977
0.97561	5.15152
0.735294	9.16031
1.44231	2.67857
1.72414	5.36398
2.24719	1.91571
1.00503	4.50161
1.03448	9.04977
2.92398	22.2222
1.18694	3.0303
4	6.66667
0.322581	9.11681
1.65289	7.97872
1.96078	4.8583
2.36686	6.83761
1.16959	4.08163
1.76991	7.13306
4.87805	11.5385
0.623053	4.8
0.457666	2.7027
1.59151	14.2857
2.8436	10.1351
0.714286	4.31211
2.27273	6.89103
1.45985	10.3448
1.76991	4.51128
1.37363	7.55668
1.03627	6.65323
2.7972	3.13725
1.83486	11.7647
1.21951	9.83607
1.0929	5.71429
1.30152	5.09554
1.35135	4.16667
0.833333	8.59729
0.564972	10.8597
2.18182	4.98221
0.508906	12.9412
2.61097	7.31707
1.45985	5.98007
2.35988	5.56962
1.78571	6.39535
1.63488	7.59494
0.819672	9.82143
1.93237	4
0.613497	10.9223
1.39373	5.61798
2.22841	5.42169
0.508906	3.93343
0.502513	3.95257
1.81269	5.03979
5.26316	10.1504
1.21951	4.14201
2.73973	5.55556
0.677966	5.28634
1.04712	10
1.25	5.50459
2.27273	6.72269
0.533333	3.57143
0.766284	1.92308
3.94737	11.6095
1.5748	10.559
1.45455	3.75
0.743494	7.14286
1.26582	11.5702
2.18341	7.02875
1.00756	5.86797
0.896861	10.2041
1.01781	5.58848
1.03627	8.39161
0.540541	4.83193
0.537634	7.47331
2.50522	6.25
0.325733	6.83761
0.793651	7.58294
3.33333	7.02247
1.37457	9.93789
2.50784	7.16724
0.552486	5.15873
0.840336	6.59341
1.18694	4.1958
1.63265	4.34783
1.10193	4.4586
3.77358	8.70918
1.0929	7.22892
1.14943	3.07018
1.18343	4.0404
0.533333	6.66667
1.18343	5.10949
2.7027	7.09677
2.07254	2.43902
2.32558	3.44828
1.5625	4.51613
0.970874	6.57277
1.42349	5.92255
2.77778	4.66472
1.26984	8.65385
2.5641	3.93701
1.19048	4.5977
1.87793	7.53138
2.34604	2.68714
1.24611	6.56716
0.480769	1.14286
1.09489	2.75229
1.21581	3.95257
1.17302	4.44145
0.862069	8.867
1.73913	8.51064
0.8	10.3734
1.71674	3.0303
1.7199	6.25
68.8047	4.25532
0.738007	5.15464
1.63265	8.80196
0.673401	5.03979
1.35747	8.09399
1.37615	5.47945
0.414938	3.55872
0.892857	1.92572
1.63934	4.7976
0.588235	3.2967
1.86916	7.46055
0.566572	3.51438
1.07239	5.88235
0.413223	10.4348
1.86916	9.17108
1.36752	4.37158
1.17994	4.51613
2.88809	3.61011
0.537634	9.74155
0.956938	9.02256
0.673401	5.91716
1.3289	6.48148
2.7972	3.77358
1.60772	9.83607
1.18343	7.00483
0.617284	5.76923
0.682594	6.2069
1.11732	6.69643
0.60423	4.36137
1.3245	3.93701
1.62338	1.02564
1.17994	4.77273
0.251256	5.70825
1.30719	4.74576
0.277393	3.92157
0.704225	10.101
3.27869	8.79121
4.01606	4.40252
1.78571	6.06061
1.18343	4.01606
0.966184	2.7027
2.34375	6.6313
0.440529	7.05882
0.518135	3.33333
1.74927	8.61423
0.769231	12.5
2.73973	5.98291
0.487805	6.29371
1.93548	5.37037
1.92308	2.57681
1.5625	3.41463
1.27551	7.95455
0.350877	5.92593
0.78637	3.1746
1.5544	6.69456
0.821355	10.7143
1.78571	6.93642
0.770713	5.66038
2.76134	4.32099
1.19048	6.54206
1.88679	2.59259
0.849858	4.61095
1.3986	6.70391
1.2848	3.65535
2.1322	7.33945
2.22222	2.0979
1.30152	3.44828
1.31579	7.14286
0.917431	4.63918
3.33333	3.44828
0.845666	9.23077
0.480769	8.86427
1.67364	3.42298
0.938967	4.6875
1.16054	8.42105
1.82815	9.80392
1.07239	5.76923
1.39373	2.63158
1.69492	7.32323
1.65746	4.2735
1.26582	7.23684
0.806452	4.62428
1.92308	10.8844
5.55556	6.66667
0.314465	7.02479
1	2.3569
2.15054	6.15385
0.451467	7.88177
0.970874	7.12329
1.64384	3.26087
0.966184	5.12821
2.39521	5.88235
2.01005	8.21727
2.97398	0.952381
1.9802	10.1695
0.684932	5.42986
2.8169	4.811
2.29885	9.375
0.980392	4.54545
0.537634	10
0.716846	10.7623
1.86916	8.11808
0.520833	6.37755
4.34783	0.946372
0.600601	6.12245
1.78571	1.59363
0.515464	6.54762
0.934579	2.64706
0.27027	2.21402
0.687285	8.90052
3.7037	3.13725
2.07254	5.21739
1.69492	8.6747
1.15942	5.78231
0.581395	5.12821
0.684932	1.62162
3.28283	2.9703
0.560224	2.61097
0.638978	4.10959
1.06383	1.1236
1.68421	5
1.17417	8
3.07692	4.48878
0.487805	5.51471
0.892857	3.90625
2.16216	3.48525
2.66667	7.12468
2.38095	1.6
0.600601	5.87219
0.407332	10.0213
0.331126	2.9304
0.869565	4.24028
1.28205	2.43902
0.793651	6.81818
1.42857	14.4928
2.97398	6.17577
1.86916	11.4155
2.27273	5.55556
0.952381	5.95533
0.966184	3.48259
1.85759	4.29688
0.904977	3.38983
0.714286	3.07692
1.45631	7.53138
3.22581	5.97826
0.625	8.33333
1.87793	7.69231
0.913242	6.43564
1.14286	10.0324
1.50376	4.30108
0.787402	5.17241
1.10497	6.15385
0.985222	5.80046
3.37079	7.65306
1.48883	4.12698
1.90024	9.02256
1.69205	7.07965
5	7.14286
1.44928	6.91489
1.36364	3.87324
0.896861	4.72441
0.83682	8.04598
2.02703	3.33333
1.14286	5.05618
0.995025	4.0367
2.12766	10.2757
1.06667	0.757576
1.69492	8.28877
0.628931	7.9646
0.561798	7.43494
0.416667	9.375
1.25	4.96454
0.634921	3.34928
1.50754	5.12821
0.660066	4.31034
1.59574	5.50459
2.62009	5.81395
2.63158	3.61991
1.27389	1.52672
1.27389	2.99401
1.31332	6.20438
0.47619	6.69643
1.15607	5.93142
1.5873	4.59559
1.04167	6.55967
1.04712	6.25
1.04167	6.26058
0.757576	4.10959
1.36986	7.22656
1.07527	6.97674
5.55556	2.54372
1.11732	9.69388
1.17994	8.48287
2.95567	9.48617
0.598802	11.0599
1.72414	4.10959
2.08333	8
0.291545	4.81928
0.675676	5.33333
2.34375	4.53074
1.75439	13.0841
2.7027	7.84314
1.63399	5.16854
0.688468	2.83286
1.7301	8.85609
1.85759	5.55556
2.29226	2.45399
0.655738	6.63507
2.22222	7.09677
2.77778	5.71429
0.641026	10.479
0.643087	11.1732
1.17647	5.40541
1.74419	12.1951
0.40404	11.7647
1.16959	7.69231
1.28205	6.41026
1.7341	5.80475
0.775194	8.41584
0.729927	5.47264
0.997506	8.57143
0.503778	4.40835
0.483092	6.88525
0.904977	2.85714
2.1544	8.9172
1.82149	1.49254
0.503778	7.82396
0.3367	3.77358
1.82927	4.62725
0.826446	5.15759
2.58621	4.7138
0.775194	7.40741
0.527704	9.52381
3.19149	6.75676
1.51134	2
1.0989	0.952381
0.892857	4.5977
0.696864	5.76132
0.607903	9.98279
0.819672	7.63052
1.81818	4.96894
1.33333	7.75194
0.840336	6.30473
1.18694	2.94118
2.57732	3.8835
1.21951	7.14286
3.26087	4.16667
2.41935	8.90688
1.17647	5.37634
1.9802	6.08108
1.33333	8.77193
0.934579	3.55191
0.701754	4.42804
1.5625	6.06061
1.20846	7.46269
2.46305	7.22892
0.505051	6.06061
0.480769	8.80503
1.41243	7.29483
1.36519	6.67904
3.38983	5.11364
1.85185	11.4504
0.645161	9.85915
2.43902	5.40541
0.694444	7.19577
1.36054	7.31707
0.465116	7.5188
1.94805	7.22892
2.10526	8.33333
0.740741	4.93274
0.767263	3.65854
1.36054	7.56303
0.514139	10.6464
0.760456	3.31126
0.469484	3.9801
0.662252	4.49438
1.43627	1.68067
1.44928	2.83688
1.84049	2.8436
0.673401	4.38596
1.0084	4.7619
0.938967	6.25
1.38408	10.9195
1.28617	7.36842
1.90931	4.07524
0.4662	4.22535
0.985222	5.50459
3.27869	2.75862
1.63934	6.54206
1.2987	3.26087
1.96078	6.36943
0.727273	8.52273
1.69492	3.92157
1.72414	3.11688
1.60428	5.40541
0.957854	8.90805
1.88679	5.3125
1.27389	5.25253
0.638978	6.01336
0.727273	25
1.96078	3.23194
0.403226	10.3896
1.02828	6.99659
1.40845	4.91071
0.956938	1.0101
0.4	8.57143
1.43541	9.58904
0.862069	3.30579
0.527704	8.28877
0.613497	4.17335
0.754717	4.6798
1.44928	3.93873
1.14068	5.52764
3.1746	4.07125
0.555556	3.46667
1.3245	4.02685
0.632911	0.666667
2.31884	10.8911
0.69808	5.74163
0.446429	5.58511
1.52672	3.37553
3.49854	8.47458
6.45161	3.30579
0.404858	4.87288
0.60241	8.69565
2.57353	5.07614
0.728155	5.6701
2.5641	4.08163
1.0101	6.16883
1.21951	6.45161
1.18694	3.00481
0.531915	9.63855
1.21951	7.89474
1.94805	10.2389
3.05344	6.53595
1.25392	7.61905
1.28205	16.6667
1.82927	4.65608
0.740741	5.71429
1.60772	5.83501
0.995025	1.92308
0.684932	9.32476
1.73913	2.43902
2.21402	4.7619
2.17391	6.94444
1.00503	5.71429
1.52284	7.42574
2.18341	3.7225
0.584795	7.29367
0.296736	5.69395
0.8	6.72269
2.38095	2.6738
1.54639	3.04054
1.64384	8.34753
0.854701	4.26136
1.5625	4.34783
1.34228	3.88979
0.636943	3.74707
2.38095	8.40336
2.34375	11.4613
0.609756	6.82415
0.558659	15.3846
1.24611	6.33609
0.35461	1.80995
1.43627	2.52101
0.833333	5.47945
1.6	6.76533
0.714286	3.92157
0.57971	4.58333
1.04712	3.45324
1.00756	6.91643
1.0929	4.30108
0.655738	8.92308
1.02041	2.36967
0.533333	2.43161
1.66667	5.02674
0.250941	1.25
0.824402
1.12782
4.51977
0.25974
0.25641
1.51679
1.4944
0.120773
1.01523
1.31004
1.77515
0.727273
3.39367
0.823045
3.3264
1.5873
0.847458
0.862069
2.35294
0.903614
0.704225
0.900901
1.2987
1.01266
2.1097
0.345423
0.408998
2.58065
0.584795
1.72414
1.29032
2.5
1.13636
0.772201
2.46914
1.21212
1.95599
0.902935
0.943396
2.10526
0.862069
1.19048
1.25392
1.5444
1.71429
3.84615
3
1.85185
3.14961
1.31579
1.6129
1.16279
1.25786
2.29008
1.3468
0.917431
2.82686
1.5625
0.722022
1.14286
1.875
0.37037
2.01258
1.89873
1.6
1.76991
2.53165
0.925926
1.0989
1.22699
2.04082
2.08333
3.33333
1.30152
1.12994
1.38889
1.12994
0.419287
2.04082
5.26316
4.83871
1.80995
0.606061
1.53846
1.63265
2.04082
1.6
0.769231
0.4662
2.66667
1.08108
1.24611
1.88679
1.86916
1.90476
0.735294
0.529101
3.57143
0.591716
2.43902
0.740741
1.58311
0.38835
1.6129
0.823045
1.5544
1.19522
1.27796
0.155763
0.787402
1.81818
2.77778
0.819672
1.68067
1.42857
0.869565
4.4335
1.52672
0.75188
1.25
3.27869
0.97561
2.43902
0.900901
1.59744
1.16959
0.809717
1.77515
1.96078
4.25532
0.484262
1.06383
0.529101
1.25392
1.47601
1.04167
1.87793
2.35988
1.00503
2.45399
0.581395
0.705882
0.906344
1.11111
0.858369
0.923788
0.816327
0.519481
1.50376
1.3986
0.851064
1.13798
0.843882
0.91954
2.11268
0.546448
0.949367
0.537634
1.90476
0.392157
0.854701
1.06952
1.43198
0.826446
2.57235
1.39616
0.743494
2.0202
1.65289
2.43056
0.638978
2.13523
2.55102
1.33333
0.58651
1.76471
3.14961
2.27704
1.19048
0.615385
2.5
1.02564
5
1.2605
0.536193
0.595238
0.621118
1.03093
13.3333
1.40351
0.626959
3.10078
2.27273
0.769231
1.0989
1.92308
4.7619
1.23077
0.966184
1
50
1.52091
3.26797
0.643501
0.833333
2.53165
1.05263
1.0101
0.900901
1.23077
0.430108
0.3367
0.501253
0.956938
1.4218
1.50943
1.48148
0.529101
2.1978
0.420168
4.08163
0.955414
1.14943
0.609756
2.23881
0.943396
7.69231
1
0.371747
0.436681
0.393701
0.52356
1.66667
0.763359
2.57511
1.44404
0.631912
0.629921
1.28617
0.566572
1.16279
0.373134
0.626959
0.733945
0.321543
1.63488
0.486618
0.796813
0.953895
1.12994
3.92157
2.07612
0.770218
0.147493
0.531915
1.98511
0.380228
0.537634
0.706714
0.900901
0.702988
0.35524
1.01351
0.457666
0.766284
0.392157
2.06186
2.35294
2.5
0.77821
1.01523
0.692042
1.25786
0.650195
1.26582
0.936768
0.421053
1.47601
0.393701
1.3245
1.49254
0.162866
0.248139
0.132802

## Sheet: Source data for Fig 1d
8.67241	7.32759
8.6	6.13636
55.9178	4.24081
7.2037	6.2037
11.0134	9.29785
13.7894	9.57395
9.81579	8.81579
9.85776	9.50431
8.1875	6.40625
10.7165	7.91237
5.38679	3.57817
10.234	8.89731
7.31098	6.0061
9.24972	7.12232
11.4772	8.48291
7.55797	6.26812
9.38235	6.02941
10.7727	7.55051
12.8023	7.15116
11.8527	8.99652
12.5909	11.5909
10.6429	8.16502
7.88169	6.88169
8.42611	6.44089
8.87313	6.08209
10.6685	6.44265
5.42308	5.0641
10.6979	8.66967
8.76316	7.32456
10.0421	8.34112
12.2432	10.1503
16.3378	13.3108
8.5	7.5
8.47512	6.97761
8.63699	6.26712
6.72581	5.72581
13.5	12.5
11.2419	8.30645
7.80108	5.72581
7.88247	6.48406
8.5	6.5
10.6429	9.64286
12.8301	13.2656
11.471	11.9203
11.3303	8.69902
10.1826	10.1555
8.29042	8.68762
9.15032	7.61727
10.2123	7.97945
6.44118	5.76797
10.0611	7.24041
8.54202	4.18067
13.5	12.5
6.8557	5.8557
8.94554	7.03795
12.0202	11.0202
13.2561	7.37805
6.60078	7.15116
9.95161	11.6398
7.22671	5.60559
11.8333	10.3947
7.96429	6.07143
6.9632	5.0974
12.1957	11.1957
9.56061	7.55051
6.28746	5.27778
13.4644	13.1762
11.1667	9.51169
11.6301	5.75203
9.47015	6.72886
11.18	8.9
9.08376	6.56091
11.2586	10.2586
9.69469	6.03982
9.53175	6.94444
10.0789	6.77632
11.4422	8.99819
7.40117	5.87662
9.73053	6.86137
9.11798	4.74719
6.17753	5.7596
11.5214	6.77807
11.5	6.5
10.4048	7.2619
8.92636	7.66796
10.0868	7.88922
6.625	8.75
9.65385	6.85897
9.17376	7.46454
15.2647	8.38235
9.75	6.25
8.91761	6.56321
8.79412	7.2619
10.9074	9.90741
12.875	7.1875
9.93678	8.47701
7.99438	5.30899
10.6882	9.08174
7.66667	5.97222
10.0728	7.66432
12.0714	13.9286
10.493	10.8916
8.92857	7.07143
10.2961	8.56796
11.5	10
8.15116	6.63437
12.1957	8.18562
8.15116	7.15116
9.65385	8.65385
7.39294	5.41971
11.1655	5.98432
11.5292	8.70438
9.75	9.09722
9.44595	7.90541
9.19878	7.65604
11.4777	9.73562
8.94959	7.13215
13.9839	14.1935
11.1433	7.91401
7.95104	6.35757
7.62371	6.62371
7.93038	5.66456
11.2519	11.0271
6.36396	4.64797
8.81401	7.81401
11.8333	11.0648
14.4589	10.7192
8.58806	8.37084
8.52008	8.5241
17.3889	13.6111
11.5851	10.1596
6.8557	5.18456
6.2027	4.86486
12.7199	9.5922
6.70366	5.70366
10.7948	7.36322
8.5	5
9.57143	6.78571
13.3148	9.16667
9.47015	8.89659
12.9162	10.4096
13.8614	10.2108
12.3235	8.38235
15.9294	8.14972
16.1316	15.1316
9.92458	7.80726
11.7883	10.4279
7.84783	5.29503
12.8103	9.39655
13.7564	10.8916
7.78571	6.78571
7.16057	4.33028
7.11011	5.38809
12.701	11.701
8.67928	6.48406
11.8565	10.2994
11.6928	10.2108
7.14465	6.60023
6.39389	4.7508
8.31928	6.51606
8.02261	9.53518
8.92373	7.24576
10.5513	7.62821
6.9632	5.0974
12.4844	11.4844
11.6448	8.83484
9.64887	7.35437
10.8801	8.40406
7.00467	6.70561
9.75	7.1875
7.58163	4.54082
15.6212	13.1061
10.6429	8.75
5.46078	4.46078
9.41398	7.59383
5.62766	4.62766
8.7381	5.83333
8.83333	5.16667
8.27941	7.27941
15.13	10.0758
5.26991	4.26991
6.95745	5.15957
14.0793	10.9489
12.1207	7.67241
11.0758	7.55051
13.0238	7.2619
6.22374	5.61284
10.9246	8.06845
16.8333	15.8333
6.87838	5.2027
9.71118	8.09006
10.5093	9.50935
6.90909	7.04545
9.10224	6.98179
7.66667	6.66667
9.83147	8.83147
7.38693	4.62014
8.53979	6.21353
9.00459	8.00459
10.2961	8.32524
8.414	6.4312
7.71053	7.76316
9.60687	7.08015
9.11224	8.87755
6.2907	4.36047
6.83333	5.83333
5.90964	4.90964
11.5882	7.89216
10.9074	11.142
6.77869	5.77869
11.1923	9.33761
11.4545	11.9697
14.489	10.1923
7.4604	6.4604
9.33554	7.80504
6.69767	4.82558
8.52793	6.41061
8.2619	7.2619
6.3169	5.3169
9.92202	10.7569
8.36224	6.71394
8.40196	6.42157
10.7848	9.12252
10.4444	8.05556
6.77869	8.2377
11.1923	12.1154
9.40164	7.09016
7.2037	6.2037
14.328	12.3726
11.9507	9.13984
11.9507	10.9507
8.15116	5.60078
9.35366	5.42683
9.81229	7.15116
12.8398	11.0346
8.65152	7.34848
12.6603	11.2786
6.17857	4.73214
8.86398	6.33142
5.41571	6.33142
8.00161	5.71543
12.5498	8.83484
25.7222	19.1667
6.5303	5.5303
10.1667	5.83333
12.6168	9.90741
11.4787	8.88298
8.3583	5.74544
10.3376	8.48291
7.58163	5.90136
10.6331	7.57545
15.0385	14.0385
8.3	6.5
6.2027	7.90541
17.7857	16.7857
13.6351	11.9595
7.81211	4.96407
10.391	7.14744
13.8448	11.367
8.01128	6.00877
11.0567	8.54534
10.1532	8.14516
6.63725	4.85294
15.2647	14.2647
13.3361	8.64754
9.21429	8.21429
8.59554	4.41083
7.66667	6.82692
12.0973	8.82054
14.3597	12.4548
8.48221	5.70285
16.4412	15.4412
10.8171	8.19106
9.48007	5.82226
9.06962	6.03535
9.89535	8.60465
11.0949	10.0949
13.3214	12.3214
3.2	4.72222
14.4223	9.53883
9.11798	7.55618
8.92169	8.12249
7.43343	5.22315
7.45257	6.58432
8.53979	6.71353
13.6504	11.2707
7.64201	5.36686
9.05556	8.55556
8.78634	7.40529
13.5	13
9.00459	8.19878
10.2227	10.1429
7.07143	6.57143
5.42308	6.84615
15.1095	13.0264
14.059	12.9379
7.25	5.5
10.6429	10.1429
15.0702	12.0909
10.5288	8.11182
9.36797	8.13447
13.7041	10.9082
9.08848	8.75296
11.8916	7.21053
8.33193	10.1429
10.9733	9.06061
9.75	8.09259
10.3376	11.547
11.0829	11.0569
10.5225	10.1629
13.4379	12.0062
10.6672	9.48464
8.65873	7.36508
10.0934	7.3956
7.6958	5.7972
7.9586	7.4586
12.2092	6.57698
10.7289	7.21687
6.57018	6.94737
7.5404	7.24242
10.1667	6.33333
8.60949	5.91971
10.5968	8.80645
5.93902	5.43902
6.94828	6.44828
8.01613	6.87097
10.0728	8.6338
9.42255	8.92255
8.16472	8.66472
12.1538	10.7308
7.43701	6.3622
8.0977	9.36398
11.0314	10.6667
6.18714	5.72745
10.0672	11.4627
4.64286	5.14286
6.25229	6.75229
7.45257	6.7668
7.94145	9.51817
12.367	9.91133
12.0106	11.4468
13.8734	15.2033
6.5303	8.329
9.75	10.25
7.75532	8.25532
8.65464	7.60825
12.302	9.62347
8.53979	9.57029
11.594	12.094
8.97945	7.42466
7.05872	6.84698
5.42572	5.37552
8.2976	9.08982
6.7967	6.1978
10.9605	10.3128
7.01438	7.51438
9.38235	9.34759
13.9348	10.087
12.6711	11.7465
7.87158	8.37158
8.01613	8.48718
7.11011	6.88809
13.2416	12.9463
12.5226	10.7669
9.41716	9.32544
9.98148	6.31481
7.27358	7.77358
13.3361	12.1967
10.5048	10.0386
9.26923	7.84615
9.7069	7.44828
10.1964	9.35714
7.86137	8.36137
7.43701	5.5748
4.52564	5.02564
8.27273	7.18182
9.20825	10.5539
8.24576	7.38983
7.42157	7.59477
13.601	13.0909
12.2912	12.7912
7.90252	8.08805
9.56061	10.0606
7.51606	7.61446
6.2027	6.7027
10.1313	9.30504
10.5588	13.4118
6.83333	7.33333
12.1142	10.9288
16	12.4375
9.48291	10.4103
9.79371	9.94406
8.87037	8.07407
6.07681	6.57681
6.91463	6.43902
11.4545	9.68182
9.42593	7.95062
6.6746	5.5873
10.1946	9.46218
14.2143	14.5263
10.4364	8.62428
9.16038	5.88679
7.82099	6.16049
10.0421	9.60748
6.09259	5.48148
8.11095	10.0519
10.2039	6.23464
7.15535	8.17755
10.8394	13.1743
5.5979	6.7972
6.94828	7.44828
10.6429	11.1429
8.13918	9.15464
6.94828	7.44828
12.7308	11.6923
12.3643	10.0942
6.92298	7.17848
8.1875	9.35714
11.9211	8.21053
13.3039	11.8431
9.26923	8.48718
6.13158	6.63158
10.8232	9.55556
7.7735	7.7037
10.7368	10.9079
8.12428	8.62428
14.3844	12.8435
10.1667	9.92593
10.5248	8.95868
5.8569	7.0303
9.65385	16.3077
11.3818	7.94089
10.6233	8.93151
6.76087	6.17391
8.62821	8.33925
9.38235	9.88235
11.7173	12.3565
4.45238	5.90476
13.6695	11.6271
8.92986	8.97738
8.311	8.12371
12.875	13.8958
8.04545	7.0303
13.5	11.5
14.2623	12.0717
11.6181	10.6421
9.87755	9.61224
4.44637	4.94637
9.62245	10.1224
5.09363	5.99203
10.0476	7.57143
6.14706	5.76471
5.71402	6.95203
12.4005	9.75916
6.63725	8.70588
8.71739	8.34783
12.1747	11.7108
9.28231	9.44218
8.62821	7.4188
5.12162	5.08108
6.4703	6.9703
6.11097	6.61097
7.60959	7.42466
4.6236	5.1236
8.5	7.66667
11.5	9.53846
7.98878	8.2394
9.01471	7.30882
7.40625	5.5625
6.98525	6.41287
10.6247	10.8702
5.1	4.2
9.37219	9.69948
13.5213	8.26439
6.4304	6.5641
7.74028	6.12014
5.93902	5.82927
10.3182	12.2645
17.9928	18.4928
9.67577	9.22565
14.9155	13.589
9.05556	13.7222
9.45533	8.4665
6.98259	7.48259
7.79688	7.90625
6.88983	9.08475
6.57692	6.76923
11.0314	11.113
9.47826	9.43478
11.8333	8.01146
11.1923	10.1538
9.93564	9.94059
13.5324	12.4142
7.80108	9.16129
8.67241	8.31034
9.65385	7.07692
9.30046	9.10441
11.1531	11.1429
7.62698	7.49206
12.5226	13.0226
10.5796	9.01475
10.6429	7.2967
10.4149	10.9149
7.37324	6.8169
8.22441	8.7619
11.546	12.6207
6.83333	10.6667
8.55618	10.1798
7.5367	8.0367
13.7757	12.5213
4.25758	4.75758
11.7888	10.9519
11.4646	11.9646
10.9349	10.6914
12.875	8.16667
8.46454	8.25532
6.84928	7.34928
8.62821	8.91453
7.81034	9.60345
9.00459	9.47945
9.31395	8.65116
7.11991	8.52489
5.02672	4.76336
6.49401	4.5988
9.70438	10.9343
10.1964	10.9196
9.43142	9.37535
8.09559	6.94118
10.0597	8.46615
9.75	9.55556
9.76058	10.0017
7.60959	10.8493
10.7266	11.2266
10.4767	6.32558
6.04372	6.86169
13.1939	11.6531
11.9829	12.4829
12.9862	11.1146
14.5599	15.9816
7.60959	8.10959
11.5	12
8.31928	7.78657
8.83333	9.33333
8.03074	11.1197
3.1	2.1
11.3431	7.92157
8.66854	10.5169
6.33286	6.26629
12.3561	9.90406
9.05556	8.83092
5.95399	6.45399
10.1351	10.6351
10.5968	9.80645
9.21429	9.71429
13.979	12.6826
14.6732	16.2905
8.90541	11.2072
15.6951	13.4077
15.2647	27.5294
11.1923	9.98291
9.91026	8.48718
9.30475	9.80475
11.9158	10.4356
8.97264	7.23383
12.0714	11.1429
7.90835	7.7123
10.3852	11.8689
6.35714	7.67347
12.4172	8.14013
4.99254	6.98507
11.324	10.846
7.27358	6.83019
8.12725	7.08483
8.65759	8.87106
8.2138	8.7138
10.9074	11.4074
13.0238	8.7619
10.2568	6.02703
5.5	2.5
2.14	3.1
8.0977	8.5977
9.26132	8.93827
13.4828	15.5318
11.1305	12.0321
8.46894	8.96894
11.2519	9.42636
9.80473	9.25394
6.44118	6.94118
7.3835	6.91262
10.6429	11.1429
7.66667	8.16667
12.4069	11.2874
4.3	2.5
9.58108	8.05405
12.2719	10.1404
7.05191	8.37158
7.92804	6.95203
9.56061	9.05051
10.9627	11.4627
10.7289	11.2289
9.56061	7.0303
12.305	12.805
10.7948	10.6869
10.179	9.19481
8.61364	9.39773
14.9504	14.687
13.3592	10.1972
8.90541	14.8108
10.6958	9.50265
10.8171	9.92334
11.0188	9.26316
10.7289	10.0241
11.8333	7.33333
8.43274	8.70852
3.9	2.1
11.063	11.1429
14.1464	8.56274
6.81126	5.98675
7.4801	5.99005
2.4	1.8
5.18067	7.36134
6.3436	5.89573
7.88596	8.38596
8.2619	11.1429
9.75	9.72917
14.4195	11.4713
10.8684	10.3158
7.57524	9.64263
7.72535	8.22535
9.00459	7.66972
6.25862	7.67816
10.0421	8.6729
6.76087	6.17391
9.86943	9.73248
12.0227	11.1023
7.42157	9.88235
6.61688	6.07792
12.408	10.6092
8.8125	7.90625
8.75253	8.84848
9.51336	8.89978
28.5	29
6.73194	6.47148
13.8896	8.93506
10.4966	9.2901
8.41071	8.46429
4.5101	5.0101
12.0714	9.71429
13.089	9.47945
6.80579	6.47934
11.7888	11.4866
7.67335	7.85233
8.1798	8.4335
7.43873	7.93873
9.02764	8.52261
7.57125	8.07125
6.96667	7.2
7.52685	6.01342
4.16667	6
14.3911	9.94059
9.24163	8.30622
9.08511	9.05319
6.87553	6.53165
11.9746	9.08475
6.80579	6.20386
8.37288	8.66102
12.1957	12.6957
8.57614	7.5533
9.1701	7.09278
7.58163	8.08163
9.66883	8.87013
9.95161	10.4516
6.50481	6.40674
13.1386	10.3253
2.5	2.787
13.7389	11.3379
10.0359	9.22876
11.119	9.71429
20.1667	20.6667
8.15608	8.44444
9.21429	7.92857
9.33501	8.22535
1.85	3.79
12.8248	11.717
5.93902	6.43902
8.2619	8.7619
10.4444	7.81944
9.21429	9.71429
10.9257	11.7558
7.2225	7.04569
10.7937	10.5259
9.19395	9.69395
10.2227	10.1625
6.1738	6.6738
3.2	2.8
11.8475	12.6661
7.76136	8.40909
7.84783	8.06905
7.38979	8.8835
7.24707	8.27869
11.9034	10.6723
14.9613	14.4556
10.3241	12.2178
18.8846	20.3846
9.83609	9.82094
5.30995	5.9009
2.97	9.10959
10.2653	10.4968
7.42157	8.92157
2.5	5.9
6.95324	4.9
10.4164	11.9164
1.87	5.2
12.4231	12.3846
1.25	2.1
5.93161	7.43161
8.52674	9.27807
4.75	6.25

## Sheet: Source data for Fig 2a
CTRL	0	sgRNA-1
CTRL	0	sgRNA-1
CTRL	0	sgRNA-1
CTRL	0	sgRNA-1
CTRL	0	sgRNA-1
CTRL	0	sgRNA-1
CTRL	0	sgRNA-1
CTRL	0	sgRNA-1
CTRL	0	sgRNA-1
CTRL	0	sgRNA-1
CTRL	0	sgRNA-1
CTRL	0	sgRNA-1
CTRL	0	sgRNA-1
CTRL	0	sgRNA-1
CTRL	0	sgRNA-1
CTRL	0	sgRNA-1
CTRL	0	sgRNA-1
CTRL	0	sgRNA-1
CTRL	0	sgRNA-1
CTRL	0	sgRNA-1
CTRL	0	sgRNA-1
CTRL	0	sgRNA-1
CTRL	0	sgRNA-1
CTRL	0	sgRNA-1
CTRL	0	sgRNA-1
CTRL	0	sgRNA-1
CTRL	0	sgRNA-1
CTRL	0	sgRNA-1
CTRL	0	sgRNA-1
CTRL	0	sgRNA-1
CTRL	0	sgRNA-1
CTRL	0	sgRNA-1
CTRL	0	sgRNA-1
CTRL	0	sgRNA-1
CTRL	0	sgRNA-1
CTRL	0	sgRNA-1
CTRL	0	sgRNA-1
CTRL	0	sgRNA-1
CTRL	0	sgRNA-1
CTRL	0	sgRNA-1
CTRL	0	sgRNA-1
CTRL	0	sgRNA-1
CTRL	0	sgRNA-1
CTRL	0	sgRNA-1
CTRL	0	sgRNA-1
CTRL	0	sgRNA-1
CTRL	0	sgRNA-1
CTRL	0	sgRNA-1
CTRL	0	sgRNA-1
CTRL	0	sgRNA-1
CTRL	0	sgRNA-1
CTRL	0	sgRNA-1
CTRL	0	sgRNA-1
CTRL	0	sgRNA-1
CTRL	0	sgRNA-1
CTRL	0	sgRNA-1
CTRL	0	sgRNA-1
CTRL	0	sgRNA-1
CTRL	0	sgRNA-1
CTRL	0	sgRNA-1
CTRL	0	sgRNA-1
CTRL	0	sgRNA-1
CTRL	0	sgRNA-1
CTRL	0	sgRNA-1
CTRL	0	sgRNA-1
CTRL	0	sgRNA-1
CTRL	0	sgRNA-1
CTRL	0	sgRNA-1
CTRL	0	sgRNA-1
CTRL	100	sgRNA-1
CTRL	0	sgRNA-1
CTRL	0	sgRNA-1
CTRL	0	sgRNA-1
CTRL	0	sgRNA-1
CTRL	0	sgRNA-1
CTRL	0	sgRNA-1
CTRL	0	sgRNA-1
CTRL	0	sgRNA-1
CTRL	0	sgRNA-1
CTRL	0	sgRNA-1
CTRL	0	sgRNA-1
CTRL	0	sgRNA-1
CTRL	0	sgRNA-1
CTRL	0	sgRNA-1
CTRL	0	sgRNA-1
CTRL	0	sgRNA-1
CTRL	0	sgRNA-1
CTRL	0	sgRNA-1
CTRL	0	sgRNA-1
CTRL	0	sgRNA-1
CTRL	0	sgRNA-1
CTRL	0	sgRNA-1
CTRL	0	sgRNA-1
CTRL	0	sgRNA-1
CTRL	0	sgRNA-1
CTRL	0	sgRNA-1
CTRL	0	sgRNA-1
CTRL	1.85185	sgRNA-1
CTRL	0	sgRNA-1
CTRL	0	sgRNA-1
CTRL	0	sgRNA-1
CTRL	0	sgRNA-1
CTRL	0	sgRNA-1
CTRL	0	sgRNA-1
CTRL	0	sgRNA-1
CTRL	0	sgRNA-1
CTRL	1.48148	sgRNA-1
CTRL	2.5	sgRNA-1
CTRL	0	sgRNA-1
CTRL	0	sgRNA-1
CTRL	0	sgRNA-1
CTRL	0	sgRNA-1
CTRL	0	sgRNA-1
CTRL	0	sgRNA-1
CTRL	0	sgRNA-1
CTRL	0	sgRNA-1
CTRL	0	sgRNA-1
CTRL	0	sgRNA-1
CTRL	0	sgRNA-1
CTRL	0	sgRNA-1
CTRL	0	sgRNA-1
CTRL	0	sgRNA-1
CTRL	0	sgRNA-1
CTRL	0	sgRNA-1
CTRL	0	sgRNA-1
CTRL	0	sgRNA-1
CTRL	0	sgRNA-1
CTRL	0	sgRNA-1
CTRL	0	sgRNA-1
CTRL	0	sgRNA-1
CTRL	0	sgRNA-1
CTRL	0	sgRNA-1
CTRL	0	sgRNA-1
CTRL	0	sgRNA-1
CTRL	0	sgRNA-1
CTRL	0	sgRNA-1
CTRL	0	sgRNA-1
CTRL	0	sgRNA-1
CTRL	0	sgRNA-1
CTRL	0	sgRNA-1
CTRL	0	sgRNA-1
CTRL	0	sgRNA-1
CTRL	0	sgRNA-1
CTRL	0	sgRNA-1
CTRL	0	sgRNA-1
CTRL	0	sgRNA-1
CTRL	0	sgRNA-1
CTRL	0	sgRNA-1
CTRL	0	sgRNA-1
CTRL	0	sgRNA-1
CTRL	0	sgRNA-1
CTRL	0	sgRNA-1
CTRL	0	sgRNA-1
CTRL	0	sgRNA-1
CTRL	0	sgRNA-1
CTRL	0	sgRNA-1
CTRL	0	sgRNA-1
CTRL	0	sgRNA-1
CTRL	0	sgRNA-1
CTRL	0	sgRNA-1
CTRL	0	sgRNA-1
CTRL	0	sgRNA-1
CTRL	0	sgRNA-1
CTRL	0	sgRNA-1
CTRL	0	sgRNA-1
CTRL	0	sgRNA-1
CTRL	0	sgRNA-1
CTRL	0	sgRNA-1
CTRL	0	sgRNA-1
CTRL	0	sgRNA-1
CTRL	0	sgRNA-1
CTRL	0	sgRNA-1
CTRL	0	sgRNA-1
CTRL	0	sgRNA-1
CTRL	0	sgRNA-1
CTRL	0	sgRNA-1
CTRL	0	sgRNA-1
CTRL	0	sgRNA-1
CTRL	0	sgRNA-1
CTRL	0	sgRNA-1
CTRL	0	sgRNA-1
CTRL	0	sgRNA-1
CTRL	0	sgRNA-1
CTRL	0	sgRNA-1
CTRL	0	sgRNA-1
CTRL	0	sgRNA-1
CTRL	0	sgRNA-1
CTRL	0	sgRNA-1
CTRL	0	sgRNA-1
CTRL	0	sgRNA-1
CTRL	0	sgRNA-1
CTRL	0	sgRNA-1
CTRL	0	sgRNA-1
CTRL	0	sgRNA-1
CTRL	0	sgRNA-1
CTRL	0	sgRNA-1
CTRL	0	sgRNA-1
CTRL	0	sgRNA-1
CTRL	0	sgRNA-1
CTRL	0	sgRNA-1
CTRL	0	sgRNA-1
CTRL	0	sgRNA-1
CTRL	0	sgRNA-1
CTRL	0	sgRNA-1
CTRL	0	sgRNA-1
CTRL	0	sgRNA-1
CTRL	0	sgRNA-1
CTRL	0	sgRNA-1
CTRL	0	sgRNA-1
CTRL	0	sgRNA-1
CTRL	0	sgRNA-1
CTRL	0	sgRNA-1
CTRL	0	sgRNA-1
CTRL	0	sgRNA-1
CTRL	0	sgRNA-1
CTRL	0	sgRNA-1
CTRL	0	sgRNA-1
CTRL	0	sgRNA-1
CTRL	0	sgRNA-1
CTRL	0	sgRNA-1
CTRL	0	sgRNA-1
CTRL	0	sgRNA-1
CTRL	0	sgRNA-1
CTRL	0	sgRNA-1
CTRL	0	sgRNA-1
CTRL	0	sgRNA-1
CTRL	0	sgRNA-1
CTRL	0	sgRNA-1
CTRL	1.18343	sgRNA-1
CTRL	0	sgRNA-1
CTRL	0	sgRNA-1
CTRL	0	sgRNA-1
CTRL	0	sgRNA-1
CTRL	0	sgRNA-1
CTRL	0	sgRNA-1
CTRL	0	sgRNA-1
CTRL	0	sgRNA-1
CTRL	0	sgRNA-1
CTRL	0	sgRNA-1
CTRL	0	sgRNA-1
CTRL	0	sgRNA-1
CTRL	0	sgRNA-1
CTRL	0	sgRNA-1
CTRL	0	sgRNA-1
CTRL	0	sgRNA-1
CTRL	0	sgRNA-1
CTRL	0	sgRNA-1
CTRL	0	sgRNA-1
CTRL	0	sgRNA-1
CTRL	0	sgRNA-1
CTRL	0	sgRNA-1
CTRL	0	sgRNA-1
CTRL	0	sgRNA-1
CTRL	0	sgRNA-1
CTRL	0	sgRNA-1
CTRL	0	sgRNA-1
CTRL	0	sgRNA-1
CTRL	0	sgRNA-1
CTRL	0	sgRNA-1
CTRL	0	sgRNA-1
CTRL	0	sgRNA-1
CTRL	0	sgRNA-1
CTRL	0	sgRNA-1
CTRL	0	sgRNA-1
CTRL	0	sgRNA-1
CTRL	0	sgRNA-1
CTRL	0	sgRNA-1
CTRL	0	sgRNA-1
CTRL	0	sgRNA-1
CTRL	0	sgRNA-1
CTRL	0	sgRNA-1
CTRL	0	sgRNA-1
CTRL	0	sgRNA-1
CTRL	0	sgRNA-1
CTRL	0	sgRNA-1
CTRL	0	sgRNA-1
CTRL	0	sgRNA-1
CTRL	0	sgRNA-1
CTRL	0	sgRNA-1
CTRL	0	sgRNA-1
CTRL	0	sgRNA-1
CTRL	0	sgRNA-1
CTRL	0	sgRNA-1
CTRL	0	sgRNA-1
CTRL	0	sgRNA-1
CTRL	0	sgRNA-1
CTRL	0	sgRNA-1
CTRL	0	sgRNA-1
CTRL	0	sgRNA-1
CTRL	0	sgRNA-1
CTRL	0	sgRNA-1
CTRL	0	sgRNA-1
CTRL	0	sgRNA-1
CTRL	0	sgRNA-1
CTRL	0	sgRNA-1
CTRL	0	sgRNA-1
CTRL	0	sgRNA-1
CTRL	0	sgRNA-1
CTRL	0	sgRNA-1
CTRL	0	sgRNA-1
CTRL	0	sgRNA-1
CTRL	0	sgRNA-1
CTRL	0	sgRNA-1
CTRL	0	sgRNA-1
CTRL	0	sgRNA-1
CTRL	0	sgRNA-1
CTRL	0	sgRNA-1
CTRL	0	sgRNA-1
CTRL	0	sgRNA-1
CTRL	0	sgRNA-1
CTRL	0	sgRNA-1
CTRL	0	sgRNA-1
CTRL	0	sgRNA-1
CTRL	0	sgRNA-1
CTRL	0	sgRNA-1
CTRL	0	sgRNA-1
CTRL	0	sgRNA-1
CTRL	0	sgRNA-1
CTRL	0	sgRNA-1
CTRL	0	sgRNA-1
CTRL	0	sgRNA-1
CTRL	0	sgRNA-1
CTRL	0	sgRNA-1
CTRL	1.53846	sgRNA-1
CTRL	0	sgRNA-1
CTRL	0	sgRNA-1
CTRL	0	sgRNA-1
CTRL	0	sgRNA-1
CTRL	0	sgRNA-1
CTRL	0	sgRNA-1
CTRL	0	sgRNA-1
CTRL	0	sgRNA-1
CTRL	0	sgRNA-1
CTRL	0	sgRNA-1
CTRL	0	sgRNA-1
CTRL	0	sgRNA-1
CTRL	0	sgRNA-1
CTRL	0	sgRNA-1
CTRL	0	sgRNA-1
CTRL	0	sgRNA-1
CTRL	0	sgRNA-1
CTRL	0	sgRNA-1
CTRL	0	sgRNA-1
CTRL	0	sgRNA-1
CTRL	0	sgRNA-1
CTRL	0	sgRNA-1
CTRL	0	sgRNA-1
CTRL	0	sgRNA-1
CTRL	0	sgRNA-1
CTRL	0	sgRNA-1
CTRL	0	sgRNA-1
CTRL	0	sgRNA-1
CTRL	0	sgRNA-1
CTRL	0	sgRNA-1
CTRL	0	sgRNA-1
CTRL	0	sgRNA-1
CTRL	0	sgRNA-1
CTRL	0	sgRNA-1
CTRL	0	sgRNA-1
CTRL	0	sgRNA-1
CTRL	0	sgRNA-1
CTRL	0	sgRNA-1
CTRL	0	sgRNA-1
CTRL	0	sgRNA-1
CTRL	0	sgRNA-1
CTRL	0	sgRNA-1
CTRL	0	sgRNA-1
CTRL	0	sgRNA-1
CTRL	0	sgRNA-1
CTRL	0	sgRNA-1
CTRL	0	sgRNA-1
CTRL	0	sgRNA-1
CTRL	0	sgRNA-1
CTRL	0	sgRNA-1
CTRL	0	sgRNA-1
CTRL	0	sgRNA-1
CTRL	0	sgRNA-1
CTRL	0	sgRNA-1
CTRL	0	sgRNA-1
CTRL	0	sgRNA-1
CTRL	0	sgRNA-1
CTRL	0	sgRNA-1
CTRL	0	sgRNA-1
CTRL	0	sgRNA-1
CTRL	0	sgRNA-1
CTRL	0	sgRNA-1
CTRL	0	sgRNA-1
CTRL	0	sgRNA-1
CTRL	0	sgRNA-1
CTRL	0	sgRNA-1
CTRL	0	sgRNA-1
CTRL	0	sgRNA-1
CTRL	0	sgRNA-1
CTRL	0	sgRNA-1
CTRL	0	sgRNA-1
CTRL	0	sgRNA-1
CTRL	0	sgRNA-1
CTRL	0	sgRNA-1
CTRL	2.7027	sgRNA-1
CTRL	0	sgRNA-1
CTRL	0	sgRNA-1
CTRL	0	sgRNA-1
CTRL	0	sgRNA-1
CTRL	0	sgRNA-1
CTRL	0	sgRNA-1
CTRL	0	sgRNA-1
CTRL	0	sgRNA-1
CTRL	0	sgRNA-1
CTRL	0	sgRNA-1
CTRL	0	sgRNA-1
CTRL	0	sgRNA-1
CTRL	0	sgRNA-1
CTRL	0	sgRNA-1
CTRL	0	sgRNA-1
CTRL	0	sgRNA-1
CTRL	0	sgRNA-1
CTRL	0	sgRNA-1
CTRL	0	sgRNA-1
CTRL	0	sgRNA-1
CTRL	0	sgRNA-1
CTRL	0	sgRNA-1
CTRL	0	sgRNA-1
CTRL	0	sgRNA-1
CTRL	0	sgRNA-1
CTRL	0	sgRNA-1
CTRL	0	sgRNA-1
CTRL	0	sgRNA-1
CTRL	0	sgRNA-1
CTRL	0	sgRNA-1
CTRL	0	sgRNA-1
CTRL	0	sgRNA-1
CTRL	0	sgRNA-1
CTRL	0	sgRNA-1
CTRL	0	sgRNA-1
CTRL	0	sgRNA-1
CTRL	0	sgRNA-1
CTRL	0	sgRNA-1
CTRL	0	sgRNA-1
CTRL	0	sgRNA-1
CTRL	0	sgRNA-1
CTRL	0	sgRNA-1
CTRL	0	sgRNA-1
CTRL	0	sgRNA-1
CTRL	0	sgRNA-1
CTRL	0	sgRNA-1
CTRL	0	sgRNA-1
CTRL	0	sgRNA-1
CTRL	0	sgRNA-1
CTRL	0	sgRNA-1
CTRL	0	sgRNA-1
CTRL	0	sgRNA-1
CTRL	0	sgRNA-1
CTRL	1.04167	sgRNA-1
CTRL	0	sgRNA-1
CTRL	0	sgRNA-1
CTRL	0	sgRNA-1
CTRL	0	sgRNA-1
CTRL	0	sgRNA-1
CTRL	0	sgRNA-1
CTRL	0	sgRNA-1
CTRL	0	sgRNA-1
CTRL	0	sgRNA-1
CTRL	0	sgRNA-1
CTRL	0	sgRNA-1
CTRL	0	sgRNA-1
CTRL	0	sgRNA-1
CTRL	0	sgRNA-1
CTRL	0	sgRNA-1
CTRL	0	sgRNA-1
CTRL	0	sgRNA-1
CTRL	0	sgRNA-1
CTRL	0	sgRNA-1
CTRL	0	sgRNA-1
CTRL	0	sgRNA-1
CTRL	0	sgRNA-1
CTRL	0	sgRNA-1
CTRL	0	sgRNA-1
CTRL	0	sgRNA-1
CTRL	0	sgRNA-1
CTRL	0	sgRNA-1
CTRL	0	sgRNA-1
CTRL	0	sgRNA-1
CTRL	0	sgRNA-1
CTRL	0	sgRNA-1
CTRL	2.04082	sgRNA-1
CTRL	0	sgRNA-1
CTRL	0	sgRNA-1
CTRL	0	sgRNA-1
CTRL	0	sgRNA-1
CTRL	0	sgRNA-1
CTRL	0	sgRNA-1
CTRL	0	sgRNA-1
CTRL	0	sgRNA-1
CTRL	0	sgRNA-1
CTRL	0	sgRNA-1
CTRL	0	sgRNA-1
CTRL	0	sgRNA-1
CTRL	0	sgRNA-1
CTRL	0	sgRNA-1
CTRL	0	sgRNA-1
CTRL	0	sgRNA-1
CTRL	0	sgRNA-1
CTRL	0	sgRNA-1
CTRL	0	sgRNA-1
CTRL	0	sgRNA-1
CTRL	0	sgRNA-1
CTRL	0	sgRNA-1
CTRL	0	sgRNA-1
CTRL	0	sgRNA-1
CTRL	0	sgRNA-1
CTRL	0	sgRNA-1
CTRL	0	sgRNA-1
CTRL	0	sgRNA-1
CTRL	0	sgRNA-1
CTRL	0	sgRNA-1
CTRL	0	sgRNA-1
CTRL	0	sgRNA-1
CTRL	0	sgRNA-1
CTRL	0	sgRNA-1
CTRL	0	sgRNA-1
CTRL	0	sgRNA-1
CTRL	0	sgRNA-1
CTRL	0	sgRNA-1
CTRL	67.1233	sgRNA-1
CTRL	0	sgRNA-1
CTRL	0	sgRNA-1
CTRL	0	sgRNA-1
CTRL	0	sgRNA-1
CTRL	0	sgRNA-1
CTRL	0	sgRNA-1
CTRL	0	sgRNA-1
CTRL	0	sgRNA-1
CTRL	0	sgRNA-1
CTRL	5.40541	sgRNA-1
CTRL	0	sgRNA-1
CTRL	0	sgRNA-1
CTRL	0	sgRNA-1
CTRL	0	sgRNA-1
CTRL	0	sgRNA-1
CTRL	0	sgRNA-1
CTRL	0	sgRNA-1
CTRL	0	sgRNA-1
CTRL	0	sgRNA-1
CTRL	0	sgRNA-1
CTRL	0	sgRNA-1
CTRL	0	sgRNA-1
CTRL	0	sgRNA-1
CTRL	0	sgRNA-1
CTRL	0	sgRNA-1
CTRL	0	sgRNA-1
CTRL	0	sgRNA-1
CTRL	0	sgRNA-1
CTRL	0	sgRNA-1
CTRL	0	sgRNA-1
CTRL	0	sgRNA-1
CTRL	0	sgRNA-1
CTRL	0	sgRNA-1
CTRL	0	sgRNA-1
CTRL	0	sgRNA-1
CTRL	0	sgRNA-1
CTRL	0	sgRNA-1
CTRL	0	sgRNA-1
CTRL	0	sgRNA-1
CTRL	0	sgRNA-1
CTRL	0	sgRNA-1
CTRL	0	sgRNA-1
CTRL	0	sgRNA-1
CTRL	0	sgRNA-1
CTRL	0	sgRNA-1
CTRL	0	sgRNA-1
CTRL	0	sgRNA-1
CTRL	0	sgRNA-1
CTRL	0	sgRNA-1
CTRL	0	sgRNA-1
CTRL	0	sgRNA-1
CTRL	0	sgRNA-1
CTRL	16.6667	sgRNA-1
CTRL	0	sgRNA-1
CTRL	0	sgRNA-1
CTRL	0	sgRNA-1
CTRL	0	sgRNA-1
CTRL	0	sgRNA-1
CTRL	0	sgRNA-1
CTRL	0	sgRNA-1
CTRL	0	sgRNA-1
CTRL	0	sgRNA-1
CTRL	0	sgRNA-1
CTRL	1.81818	sgRNA-1
CTRL	0	sgRNA-1
CTRL	0	sgRNA-1
CTRL	0	sgRNA-1
CTRL	0	sgRNA-1
CTRL	0	sgRNA-1
CTRL	0	sgRNA-1
CTRL	0	sgRNA-1
CTRL	0	sgRNA-1
CTRL	0	sgRNA-1
CTRL	0	sgRNA-1
CTRL	0	sgRNA-1
CTRL	0	sgRNA-1
CTRL	0	sgRNA-1
CTRL	0	sgRNA-1
CTRL	0	sgRNA-1
CTRL	0	sgRNA-1
CTRL	0	sgRNA-1
CTRL	0	sgRNA-1
CTRL	0	sgRNA-1
CTRL	0	sgRNA-1
CTRL	0	sgRNA-1
CTRL	0	sgRNA-1
CTRL	0	sgRNA-1
CTRL	0	sgRNA-1
CTRL	0	sgRNA-1
CTRL	0	sgRNA-1
CTRL	0	sgRNA-1
CTRL	0	sgRNA-1
CTRL	0	sgRNA-1
CTRL	0	sgRNA-1
CTRL	0	sgRNA-1
CTRL	0	sgRNA-1
CTRL	0	sgRNA-1
CTRL	0	sgRNA-1
CTRL	0	sgRNA-1
CTRL	0	sgRNA-1
CTRL	0	sgRNA-1
CTRL	0	sgRNA-1
CTRL	0	sgRNA-1
CTRL	0	sgRNA-1
CTRL	0	sgRNA-1
CTRL	0	sgRNA-1
CTRL	0	sgRNA-1
CTRL	0	sgRNA-1
CTRL	0	sgRNA-1
CTRL	0	sgRNA-1
CTRL	0	sgRNA-1
CTRL	0	sgRNA-1
CTRL	0	sgRNA-1
CTRL	0	sgRNA-1
CTRL	0	sgRNA-1
CTRL	0	sgRNA-1
CTRL	0	sgRNA-1
CTRL	0.892857	sgRNA-1
CTRL	0	sgRNA-1
CTRL	0	sgRNA-1
CTRL	0	sgRNA-1
CTRL	0	sgRNA-1
CTRL	0	sgRNA-1
CTRL	0	sgRNA-1
CTRL	0	sgRNA-1
CTRL	0	sgRNA-1
CTRL	0	sgRNA-1
CTRL	0	sgRNA-1
CTRL	0	sgRNA-1
CTRL	0	sgRNA-1
CTRL	0	sgRNA-1
CTRL	0	sgRNA-1
CTRL	0	sgRNA-1
CTRL	0	sgRNA-1
CTRL	0	sgRNA-1
CTRL	0	sgRNA-1
CTRL	0	sgRNA-1
CTRL	0	sgRNA-1
CTRL	0	sgRNA-1
CTRL	0	sgRNA-1
CTRL	0	sgRNA-1
CTRL	0	sgRNA-1
CTRL	0	sgRNA-1
CTRL	0	sgRNA-1
CTRL	0	sgRNA-1
CTRL	0	sgRNA-1
CTRL	0	sgRNA-1
CTRL	0	sgRNA-1
CTRL	0	sgRNA-1
CTRL	0	sgRNA-1
CTRL	0	sgRNA-1
CTRL	0	sgRNA-1
CTRL	0	sgRNA-1
CTRL	0	sgRNA-1
CTRL	0	sgRNA-1
CTRL	0	sgRNA-1
CTRL	0	sgRNA-1
CTRL	0	sgRNA-1
CTRL	0	sgRNA-1
CTRL	0	sgRNA-1
CTRL	0	sgRNA-1
CTRL	0	sgRNA-1
CTRL	0	sgRNA-1
CTRL	0	sgRNA-1
CTRL	0	sgRNA-1
CTRL	0	sgRNA-1
CTRL	0	sgRNA-1
CTRL	0	sgRNA-1
CTRL	0	sgRNA-1
CTRL	0	sgRNA-1
CTRL	0	sgRNA-1
CTRL	0	sgRNA-1
CTRL	0	sgRNA-1
CTRL	0	sgRNA-1
CTRL	0	sgRNA-1
CTRL	0	sgRNA-1
CTRL	0	sgRNA-1
CTRL	0	sgRNA-1
CTRL	0	sgRNA-1
CTRL	0	sgRNA-1
CTRL	0	sgRNA-1
CTRL	0	sgRNA-1
CTRL	0	sgRNA-1
CTRL	0	sgRNA-1
CTRL	0	sgRNA-1
CTRL	0	sgRNA-1
CTRL	0	sgRNA-1
CTRL	0	sgRNA-1
CTRL	0	sgRNA-1
CTRL	0	sgRNA-1
CTRL	0	sgRNA-1
CTRL	0	sgRNA-1
CTRL	0	sgRNA-1
CTRL	0	sgRNA-1
CTRL	0	sgRNA-1
CTRL	0	sgRNA-1
CTRL	0	sgRNA-1
CTRL	2.5	sgRNA-1
CTRL	0	sgRNA-1
CTRL	0	sgRNA-1
CTRL	0	sgRNA-1
CTRL	0	sgRNA-1
CTRL	0	sgRNA-1
CTRL	0	sgRNA-1
CTRL	0	sgRNA-1
CTRL	0	sgRNA-1
CTRL	0	sgRNA-1
CTRL	0	sgRNA-1
CTRL	0	sgRNA-1
CTRL	0	sgRNA-1
CTRL	0	sgRNA-1
CTRL	0	sgRNA-1
CTRL	0	sgRNA-1
CTRL	0	sgRNA-1
CTRL	0	sgRNA-1
CTRL	0	sgRNA-1
CTRL	0	sgRNA-1
CTRL	0	sgRNA-1
CTRL	0	sgRNA-1
CTRL	0	sgRNA-1
CTRL	0	sgRNA-1
CTRL	0	sgRNA-1
CTRL	0	sgRNA-1
CTRL	0	sgRNA-1
CTRL	0	sgRNA-1
CTRL	0	sgRNA-1
CTRL	0	sgRNA-1
CTRL	0	sgRNA-1
CTRL	0	sgRNA-1
CTRL	0	sgRNA-1
CTRL	0	sgRNA-1
CTRL	0	sgRNA-1
CTRL	0	sgRNA-1
CTRL	0	sgRNA-1
CTRL	0	sgRNA-1
CTRL	0	sgRNA-1
CTRL	0	sgRNA-1
CTRL	0	sgRNA-1
CTRL	0	sgRNA-1
CTRL	0	sgRNA-1
CTRL	0	sgRNA-1
CTRL	0	sgRNA-1
CTRL	0	sgRNA-1
CTRL	0	sgRNA-1
CTRL	0	sgRNA-1
CTRL	0	sgRNA-1
CTRL	0	sgRNA-1
CTRL	0	sgRNA-1
CTRL	0	sgRNA-1
CTRL	0	sgRNA-1
CTRL	0	sgRNA-1
CTRL	2.22222	sgRNA-1
CTRL	0	sgRNA-1
CTRL	0	sgRNA-1
CTRL	0	sgRNA-1
CTRL	0	sgRNA-1
CTRL	0	sgRNA-1
CTRL	0	sgRNA-1
CTRL	0	sgRNA-1
CTRL	0	sgRNA-1
CTRL	0	sgRNA-1
CTRL	0	sgRNA-1
CTRL	0	sgRNA-1
CTRL	0	sgRNA-1
CTRL	0	sgRNA-1
CTRL	0	sgRNA-1
CTRL	0	sgRNA-1
CTRL	0	sgRNA-1
CTRL	0	sgRNA-1
CTRL	0	sgRNA-1
CTRL	0	sgRNA-1
CTRL	0	sgRNA-1
CTRL	0	sgRNA-1
CTRL	0	sgRNA-1
CTRL	0	sgRNA-1
CTRL	4.54545	sgRNA-1
CTRL	0	sgRNA-1
CTRL	0	sgRNA-1
CTRL	0	sgRNA-1
CTRL	0	sgRNA-1
CTRL	0	sgRNA-1
CTRL	0	sgRNA-1
CTRL	0	sgRNA-1
CTRL	0	sgRNA-1
CTRL	0	sgRNA-1
CTRL	0	sgRNA-1
CTRL	0	sgRNA-1
CTRL	0	sgRNA-1
CTRL	0	sgRNA-1
CTRL	0	sgRNA-1
CTRL	0	sgRNA-1
CTRL	0	sgRNA-1
CTRL	0	sgRNA-1
CTRL	0	sgRNA-1
CTRL	0	sgRNA-1
CTRL	0	sgRNA-1
CTRL	0	sgRNA-1
CTRL	0	sgRNA-1
CTRL	0	sgRNA-1
CTRL	0	sgRNA-1
CTRL	0	sgRNA-1
CTRL	0	sgRNA-1
CTRL	0	sgRNA-1
CTRL	0	sgRNA-1
CTRL	0	sgRNA-1
CTRL	0	sgRNA-1
CTRL	0	sgRNA-1
CTRL	0	sgRNA-1
CTRL	0	sgRNA-1
CTRL	0	sgRNA-1
CTRL	0	sgRNA-1
CTRL	0	sgRNA-1
CTRL	0	sgRNA-1
CTRL	0	sgRNA-1
CTRL	0	sgRNA-1
CTRL	0	sgRNA-1
CTRL	0	sgRNA-1
CTRL	0	sgRNA-1
CTRL	0	sgRNA-1
CTRL	0	sgRNA-1
CTRL	0	sgRNA-1
CTRL	0	sgRNA-1
CTRL	0	sgRNA-1
CTRL	0	sgRNA-1
CTRL	0	sgRNA-1
CTRL	0	sgRNA-1
CTRL	0	sgRNA-1
CTRL	0	sgRNA-1
CTRL	0	sgRNA-1
CTRL	0	sgRNA-1
CTRL	0	sgRNA-1
CTRL	0	sgRNA-1
CTRL	0	sgRNA-1
CTRL	0	sgRNA-1
CTRL	0	sgRNA-1
CTRL	0	sgRNA-1
CTRL	0	sgRNA-1
CTRL	0	sgRNA-1
CTRL	0	sgRNA-1
CTRL	0	sgRNA-1
CTRL	0	sgRNA-1
CTRL	0	sgRNA-1
CTRL	0	sgRNA-1
CTRL	0	sgRNA-1
CTRL	0	sgRNA-1
CTRL	0	sgRNA-1
CTRL	0	sgRNA-1
CTRL	0	sgRNA-1
CTRL	0	sgRNA-1
CTRL	0	sgRNA-1
CTRL	0	sgRNA-1
CTRL	0	sgRNA-1
CTRL	0	sgRNA-1
CTRL	0	sgRNA-1
CTRL	0	sgRNA-1
CTRL	0	sgRNA-1
CTRL	0	sgRNA-1
CTRL	0	sgRNA-1
CTRL	0	sgRNA-1
CTRL	0	sgRNA-1
CTRL	0	sgRNA-1
CTRL	0	sgRNA-1
CTRL	0	sgRNA-1
CTRL	0	sgRNA-1
CTRL	0	sgRNA-1
CTRL	0	sgRNA-1
CTRL	0	sgRNA-1
CTRL	0	sgRNA-1
CTRL	0	sgRNA-1
CTRL	0	sgRNA-1
CTRL	0	sgRNA-1
CTRL	0	sgRNA-1
CTRL	0	sgRNA-1
CTRL	0	sgRNA-1
CTRL	0	sgRNA-1
CTRL	0	sgRNA-1
CTRL	0	sgRNA-1
CTRL	0	sgRNA-1
CTRL	0	sgRNA-1
CTRL	0	sgRNA-1
CTRL	0	sgRNA-1
CTRL	0	sgRNA-1
CTRL	0	sgRNA-1
CTRL	0	sgRNA-1
CTRL	0	sgRNA-1
CTRL	0	sgRNA-1
CTRL	2.63158	sgRNA-1
CTRL	0	sgRNA-1
CTRL	0	sgRNA-1
CTRL	0	sgRNA-1
CTRL	0	sgRNA-1
CTRL	0	sgRNA-1
CTRL	2.94118	sgRNA-1
CTRL	0	sgRNA-1
CTRL	0	sgRNA-1
CTRL	0	sgRNA-1
CTRL	0	sgRNA-1
CTRL	0	sgRNA-1
CTRL	0	sgRNA-1
CTRL	0	sgRNA-1
CTRL	0	sgRNA-1
CTRL	0	sgRNA-1
CTRL	0	sgRNA-1
CTRL	0	sgRNA-1
CTRL	0	sgRNA-1
CTRL	0	sgRNA-1
CTRL	0	sgRNA-1
CTRL	0	sgRNA-1
CTRL	0	sgRNA-1
CTRL	0	sgRNA-1
CTRL	0	sgRNA-1
CTRL	0	sgRNA-1
CTRL	0	sgRNA-1
CTRL	0	sgRNA-1
CTRL	0	sgRNA-1
CTRL	0	sgRNA-1
CTRL	0	sgRNA-1
CTRL	0	sgRNA-1
CTRL	0	sgRNA-1
CTRL	0	sgRNA-1
CTRL	0	sgRNA-1
CTRL	0	sgRNA-1
CTRL	0	sgRNA-1
CTRL	0	sgRNA-1
CTRL	0	sgRNA-1
CTRL	0	sgRNA-1
CTRL	0	sgRNA-1
CTRL	0	sgRNA-1
CTRL	0	sgRNA-1
CTRL	0	sgRNA-1
CTRL	0	sgRNA-1
CTRL	0	sgRNA-1
CTRL	0	sgRNA-1
CTRL	0	sgRNA-1
CTRL	0	sgRNA-1
CTRL	0	sgRNA-1
CTRL	0	sgRNA-1
CTRL	0	sgRNA-1
CTRL	0	sgRNA-1
CTRL	0	sgRNA-1
CTRL	0	sgRNA-1
CTRL	0	sgRNA-1
CTRL	0	sgRNA-1
CTRL	0	sgRNA-1
CTRL	0	sgRNA-1
CTRL	0	sgRNA-1
CTRL	0	sgRNA-1
CTRL	0	sgRNA-1
CTRL	0	sgRNA-1
CTRL	0	sgRNA-1
CTRL	0	sgRNA-1
CTRL	0	sgRNA-1
CTRL	0	sgRNA-1
CTRL	0	sgRNA-1
CTRL	0	sgRNA-1
CTRL	0	sgRNA-1
CTRL	0	sgRNA-1
CTRL	0	sgRNA-1
CTRL	2.63158	sgRNA-1
CTRL	0	sgRNA-1
CTRL	0	sgRNA-1
CTRL	0	sgRNA-1
CTRL	0	sgRNA-1
CTRL	0	sgRNA-1
CTRL	0	sgRNA-1
CTRL	0	sgRNA-1
CTRL	0	sgRNA-1
CTRL	0	sgRNA-1
CTRL	0	sgRNA-1
CTRL	0	sgRNA-1
CTRL	0	sgRNA-1
CTRL	0	sgRNA-1
CTRL	0	sgRNA-1
CTRL	0	sgRNA-1
CTRL	0	sgRNA-1
CTRL	0	sgRNA-1
CTRL	0	sgRNA-1
CTRL	0	sgRNA-1
CTRL	0	sgRNA-1
CTRL	0	sgRNA-1
CTRL	0	sgRNA-1
CTRL	0	sgRNA-1
CTRL	0	sgRNA-1
CTRL	0	sgRNA-1
CTRL	0	sgRNA-1
CTRL	0	sgRNA-1
CTRL	0	sgRNA-1
CTRL	0	sgRNA-1
CTRL	0	sgRNA-1
CTRL	0	sgRNA-1
CTRL	0	sgRNA-1
CTRL	0	sgRNA-1
CTRL	0	sgRNA-1
CTRL	0	sgRNA-1
CTRL	0	sgRNA-1
CTRL	0	sgRNA-1
CTRL	0	sgRNA-1
CTRL	0	sgRNA-1
CTRL	0	sgRNA-1
CTRL	0	sgRNA-1
CTRL	0	sgRNA-1
CTRL	0	sgRNA-1
CTRL	0	sgRNA-1
CTRL	0	sgRNA-1
CTRL	0	sgRNA-1
CTRL	0	sgRNA-1
CTRL	0	sgRNA-1
CTRL	0	sgRNA-1
CTRL	0	sgRNA-1
CTRL	0	sgRNA-1
CTRL	0	sgRNA-1
CTRL	0	sgRNA-1
CTRL	0	sgRNA-1
CTRL	0	sgRNA-1
CTRL	0	sgRNA-1
CTRL	0	sgRNA-1
CTRL	0	sgRNA-1
CTRL	0	sgRNA-1
CTRL	0	sgRNA-1
CTRL	0	sgRNA-1
CTRL	0	sgRNA-1
CTRL	0	sgRNA-1
CTRL	0	sgRNA-1
CTRL	0	sgRNA-1
CTRL	0	sgRNA-1
CTRL	0	sgRNA-1
CTRL	0	sgRNA-1
CTRL	0	sgRNA-1
CTRL	0.763359	sgRNA-1
CTRL	0	sgRNA-1
CTRL	0	sgRNA-1
CTRL	0	sgRNA-1
CTRL	0	sgRNA-1
CTRL	0.947867	sgRNA-1
CTRL	0	sgRNA-1
CTRL	0	sgRNA-1
CTRL	0	sgRNA-1
CTRL	1.33929	sgRNA-1
CTRL	0	sgRNA-1
CTRL	0	sgRNA-1
CTRL	0	sgRNA-1
CTRL	0	sgRNA-1
CTRL	0	sgRNA-1
CTRL	0	sgRNA-1
CTRL	0	sgRNA-1
CTRL	0	sgRNA-1
CTRL	0	sgRNA-1
CTRL	0	sgRNA-1
CTRL	0	sgRNA-1
CTRL	0	sgRNA-1
CTRL	0	sgRNA-1
CTRL	0	sgRNA-1
CTRL	0	sgRNA-1
CTRL	0	sgRNA-1
CTRL	0	sgRNA-1
CTRL	0	sgRNA-1
CTRL	0	sgRNA-1
CTRL	0	sgRNA-1
CTRL	0	sgRNA-1
CTRL	0	sgRNA-1
CTRL	0	sgRNA-1
CTRL	0	sgRNA-1
CTRL	0	sgRNA-1
CTRL	0	sgRNA-1
CTRL	0	sgRNA-1
CTRL	0	sgRNA-1
CTRL	0	sgRNA-1
CTRL	0	sgRNA-1
CTRL	0	sgRNA-1
CTRL	0	sgRNA-1
CTRL	0	sgRNA-1
CTRL	0	sgRNA-1
CTRL	0	sgRNA-1
CTRL	0	sgRNA-1
CTRL	0	sgRNA-1
CTRL	0	sgRNA-1
CTRL	0	sgRNA-1
CTRL	0	sgRNA-1
CTRL	0	sgRNA-1
CTRL	0	sgRNA-1
CTRL	0	sgRNA-1
CTRL	0	sgRNA-1
CTRL	0	sgRNA-1
CTRL	0	sgRNA-1
CTRL	0	sgRNA-1
CTRL	0	sgRNA-1
CTRL	0	sgRNA-1
CTRL	0	sgRNA-1
CTRL	0	sgRNA-1
CTRL	0	sgRNA-1
CTRL	0	sgRNA-1
CTRL	0	sgRNA-1
CTRL	0	sgRNA-1
CTRL	0	sgRNA-1
CTRL	0	sgRNA-1
CTRL	0	sgRNA-1
CTRL	0	sgRNA-1
CTRL	0	sgRNA-1
CTRL	0	sgRNA-1
CTRL	0	sgRNA-1
CTRL	0	sgRNA-1
CTRL	0	sgRNA-1
CTRL	0	sgRNA-1
CTRL	0	sgRNA-1
CTRL	0	sgRNA-1
CTRL	0	sgRNA-1
CTRL	0	sgRNA-1
CTRL	0	sgRNA-1
CTRL	0	sgRNA-1
CTRL	0	sgRNA-1
CTRL	0	sgRNA-1
CTRL	0	sgRNA-1
CTRL	0	sgRNA-1
CTRL	0	sgRNA-1
CTRL	0	sgRNA-1
CTRL	0	sgRNA-1
CTRL	0	sgRNA-1
CTRL	0	sgRNA-1
CTRL	0	sgRNA-1
CTRL	0	sgRNA-1
CTRL	0	sgRNA-1
CTRL	0	sgRNA-1
CTRL	0	sgRNA-1
CTRL	0	sgRNA-1
CTRL	0	sgRNA-1
CTRL	0	sgRNA-1
CTRL	0	sgRNA-1
CTRL	0	sgRNA-1
CTRL	0	sgRNA-1
CTRL	0	sgRNA-1
CTRL	0	sgRNA-1
CTRL	0	sgRNA-1
CTRL	0	sgRNA-1
CTRL	0	sgRNA-1
CTRL	0	sgRNA-1
CTRL	0	sgRNA-1
CTRL	0	sgRNA-1
CTRL	0	sgRNA-1
CTRL	0	sgRNA-1
CTRL	0	sgRNA-1
CTRL	0	sgRNA-1
CTRL	0	sgRNA-1
CTRL	0	sgRNA-1
CTRL	0	sgRNA-1
CTRL	0	sgRNA-1
CTRL	0	sgRNA-1
CTRL	0	sgRNA-1
CTRL	0	sgRNA-1
CTRL	0	sgRNA-1
CTRL	0	sgRNA-1
CTRL	0	sgRNA-1
CTRL	0	sgRNA-1
CTRL	0	sgRNA-1
CTRL	0	sgRNA-1
CTRL	0	sgRNA-1
CTRL	0	sgRNA-1
CTRL	0	sgRNA-1
CTRL	0	sgRNA-1
CTRL	0	sgRNA-1
CTRL	0	sgRNA-1
CTRL	0	sgRNA-1
CTRL	0	sgRNA-1
CTRL	0	sgRNA-1
CTRL	0	sgRNA-1
CTRL	1.75439	sgRNA-1
CTRL	0	sgRNA-1
CTRL	0	sgRNA-1
CTRL	0	sgRNA-1
CTRL	0	sgRNA-1
CTRL	0	sgRNA-1
CTRL	0	sgRNA-1
CTRL	0	sgRNA-1
CTRL	0	sgRNA-1
CTRL	0	sgRNA-1
CTRL	0	sgRNA-1
CTRL	0	sgRNA-1
CTRL	0	sgRNA-1
CTRL	0	sgRNA-1
CTRL	0	sgRNA-1
CTRL	0	sgRNA-1
CTRL	0	sgRNA-1
CTRL	0	sgRNA-1
CTRL	0	sgRNA-1
CTRL	0	sgRNA-1
CTRL	0	sgRNA-1
CTRL	0	sgRNA-1
CTRL	0	sgRNA-1
CTRL	0	sgRNA-1
CTRL	0	sgRNA-1
CTRL	0	sgRNA-1
CTRL	0	sgRNA-1
CTRL	0	sgRNA-1
CTRL	0	sgRNA-1
CTRL	0	sgRNA-1
CTRL	0	sgRNA-1
CTRL	0	sgRNA-1
CTRL	0	sgRNA-1
CTRL	0	sgRNA-1
CTRL	0	sgRNA-1
CTRL	0	sgRNA-1
CTRL	0	sgRNA-1
CTRL	0	sgRNA-1
CTRL	0	sgRNA-1
CTRL	0	sgRNA-1
CTRL	0	sgRNA-1
CTRL	0	sgRNA-1
CTRL	0	sgRNA-1
CTRL	0	sgRNA-1
CTRL	0	sgRNA-1
CTRL	0	sgRNA-1
CTRL	0	sgRNA-1
CTRL	0	sgRNA-1
CTRL	0	sgRNA-1
CTRL	0	sgRNA-1
CTRL	0	sgRNA-1
CTRL	0	sgRNA-1
CTRL	0	sgRNA-1
CTRL	0	sgRNA-1
CTRL	0	sgRNA-1
CTRL	0	sgRNA-1
CTRL	0	sgRNA-1
CTRL	0	sgRNA-1
CTRL	0	sgRNA-1
CTRL	0	sgRNA-1
CTRL	0	sgRNA-1
CTRL	0	sgRNA-1
CTRL	1.6129	sgRNA-1
CTRL	0	sgRNA-1
CTRL	0	sgRNA-1
CTRL	0	sgRNA-1
CTRL	0	sgRNA-1
CTRL	0	sgRNA-1
CTRL	0	sgRNA-1
CTRL	0	sgRNA-1
CTRL	0	sgRNA-1
CTRL	0.8	sgRNA-1
CTRL	0	sgRNA-1
CTRL	0	sgRNA-1
CTRL	0	sgRNA-1
CTRL	0	sgRNA-1
CTRL	0	sgRNA-1
CTRL	0	sgRNA-1
CTRL	0	sgRNA-1
CTRL	0	sgRNA-1
CTRL	0	sgRNA-1
CTRL	0	sgRNA-1
CTRL	0	sgRNA-1
CTRL	0	sgRNA-1
CTRL	0	sgRNA-1
CTRL	0	sgRNA-1
CTRL	3.0303	sgRNA-1
CTRL	0	sgRNA-1
CTRL	0	sgRNA-1
CTRL	0	sgRNA-1
CTRL	0	sgRNA-1
CTRL	0	sgRNA-1
CTRL	0	sgRNA-1
CTRL	0	sgRNA-1
CTRL	0	sgRNA-1
CTRL	0	sgRNA-1
CTRL	0	sgRNA-1
CTRL	0	sgRNA-1
CTRL	0	sgRNA-1
CTRL	0	sgRNA-1
CTRL	0	sgRNA-1
CTRL	0	sgRNA-1
CTRL	0	sgRNA-1
CTRL	0	sgRNA-1
CTRL	0	sgRNA-1
CTRL	0	sgRNA-1
CTRL	0	sgRNA-1
CTRL	0	sgRNA-1
CTRL	0	sgRNA-1
CTRL	0	sgRNA-1
CTRL	0	sgRNA-1
CTRL	0	sgRNA-1
CTRL	0	sgRNA-1
CTRL	0	sgRNA-1
CTRL	0	sgRNA-1
CTRL	0	sgRNA-1
CTRL	0	sgRNA-1
CTRL	0	sgRNA-1
CTRL	0	sgRNA-1
CTRL	0	sgRNA-1
CTRL	0	sgRNA-1
CTRL	0	sgRNA-1
CTRL	0	sgRNA-1
CTRL	0	sgRNA-1
CTRL	0	sgRNA-1
CTRL	0	sgRNA-1
CTRL	0	sgRNA-1
CTRL	0	sgRNA-1
CTRL	0	sgRNA-1
CTRL	0	sgRNA-1
CTRL	0	sgRNA-1
CTRL	0	sgRNA-1
CTRL	0	sgRNA-1
CTRL	0	sgRNA-1
CTRL	0	sgRNA-1
CTRL	0	sgRNA-1
CTRL	0	sgRNA-1
CTRL	0	sgRNA-1
CTRL	0	sgRNA-1
CTRL	0	sgRNA-1
CTRL	0	sgRNA-1
CTRL	0	sgRNA-1
CTRL	0	sgRNA-1
CTRL	0	sgRNA-1
CTRL	0	sgRNA-1
CTRL	0	sgRNA-1
CTRL	0	sgRNA-1
CTRL	0	sgRNA-1
CTRL	0	sgRNA-1
CTRL	0	sgRNA-1
CTRL	0	sgRNA-1
CTRL	0	sgRNA-1
CTRL	0	sgRNA-1
CTRL	0	sgRNA-1
CTRL	0	sgRNA-1
CTRL	0	sgRNA-1
CTRL	0	sgRNA-1
CTRL	1.85185	sgRNA-1
CTRL	0	sgRNA-1
CTRL	0	sgRNA-1
CTRL	0	sgRNA-1
CTRL	0	sgRNA-1
CTRL	0	sgRNA-1
CTRL	0	sgRNA-1
CTRL	0	sgRNA-1
CTRL	0	sgRNA-1
CTRL	0	sgRNA-1
CTRL	0	sgRNA-1
CTRL	0	sgRNA-1
CTRL	0	sgRNA-1
CTRL	0	sgRNA-1
CTRL	0	sgRNA-1
CTRL	0	sgRNA-1
CTRL	0	sgRNA-1
CTRL	0	sgRNA-1
CTRL	0	sgRNA-1
CTRL	0	sgRNA-1
CTRL	0	sgRNA-1
CTRL	0	sgRNA-1
CTRL	0	sgRNA-1
CTRL	0	sgRNA-1
CTRL	0	sgRNA-1
CTRL	0	sgRNA-1
CTRL	0	sgRNA-1
CTRL	0	sgRNA-1
CTRL	0	sgRNA-1
CTRL	0	sgRNA-1
CTRL	0	sgRNA-1
CTRL	0	sgRNA-1
CTRL	0	sgRNA-1
CTRL	0	sgRNA-1
CTRL	0	sgRNA-1
CTRL	0	sgRNA-1
CTRL	0	sgRNA-1
CTRL	0	sgRNA-1
CTRL	0	sgRNA-1
CTRL	0	sgRNA-1
CTRL	0	sgRNA-1
CTRL	0	sgRNA-1
CTRL	0	sgRNA-1
CTRL	0	sgRNA-1
CTRL	0	sgRNA-1
CTRL	0	sgRNA-1
CTRL	0	sgRNA-1
CTRL	0	sgRNA-1
CTRL	0	sgRNA-1
CTRL	0	sgRNA-1
CTRL	0	sgRNA-1
CTRL	0	sgRNA-1
CTRL	0	sgRNA-1
CTRL	0	sgRNA-1
CTRL	0	sgRNA-1
CTRL	0	sgRNA-1
CTRL	0	sgRNA-1
CTRL	0	sgRNA-1
CTRL	0	sgRNA-1
CTRL	0	sgRNA-1
CTRL	0	sgRNA-1
CTRL	0	sgRNA-1
CTRL	0	sgRNA-1
CTRL	0	sgRNA-1
CTRL	0	sgRNA-1
CTRL	0	sgRNA-1
CTRL	0	sgRNA-1
CTRL	0	sgRNA-1
CTRL	0	sgRNA-1
CTRL	0	sgRNA-1
CTRL	0	sgRNA-1
CTRL	0	sgRNA-1
CTRL	0	sgRNA-1
CTRL	0	sgRNA-1
CTRL	0	sgRNA-1
CTRL	0	sgRNA-1
CTRL	0	sgRNA-1
CTRL	0	sgRNA-1
CTRL	0	sgRNA-1
CTRL	0	sgRNA-1
CTRL	0	sgRNA-1
CTRL	0	sgRNA-1
CTRL	0	sgRNA-1
CTRL	0	sgRNA-1
CTRL	0	sgRNA-1
CTRL	0	sgRNA-1
CTRL	0	sgRNA-1
CTRL	0	sgRNA-1
CTRL	2.27273	sgRNA-1
CTRL	0	sgRNA-1
CTRL	0	sgRNA-1
CTRL	0	sgRNA-1
CTRL	0	sgRNA-1
CTRL	0	sgRNA-1
CTRL	0	sgRNA-1
CTRL	0	sgRNA-1
CTRL	0	sgRNA-1
CTRL	0	sgRNA-1
CTRL	0	sgRNA-1
CTRL	0	sgRNA-1
CTRL	0	sgRNA-1
CTRL	0	sgRNA-1
CTRL	0	sgRNA-1
CTRL	0	sgRNA-1
CTRL	0	sgRNA-1
CTRL	0	sgRNA-1
CTRL	0	sgRNA-1
CTRL	0	sgRNA-1
CTRL	0	sgRNA-1
CTRL	0	sgRNA-1
CTRL	0	sgRNA-1
CTRL	0	sgRNA-1
CTRL	0	sgRNA-1
CTRL	0	sgRNA-1
CTRL	0	sgRNA-1
CTRL	0	sgRNA-1
CTRL	0	sgRNA-1
CTRL	0	sgRNA-1
CTRL	0	sgRNA-1
CTRL	0	sgRNA-1
CTRL	0	sgRNA-1
CTRL	0	sgRNA-1
CTRL	0	sgRNA-1
CTRL	0	sgRNA-1
CTRL	0	sgRNA-1
CTRL	0	sgRNA-1
CTRL	0	sgRNA-1
CTRL	0	sgRNA-1
CTRL	0	sgRNA-1
CTRL	0	sgRNA-1
CTRL	0	sgRNA-1
CTRL	0	sgRNA-1
CTRL	0	sgRNA-1
CTRL	0	sgRNA-1
Day_3	1.8018	sgRNA-1
Day_3	0	sgRNA-1
Day_3	0	sgRNA-1
Day_3	0	sgRNA-1
Day_3	0	sgRNA-1
Day_3	2.5	sgRNA-1
Day_3	2.5	sgRNA-1
Day_3	2.5	sgRNA-1
Day_3	2.5	sgRNA-1
Day_3	2.5	sgRNA-1
Day_3	2.5	sgRNA-1
Day_3	2.5	sgRNA-1
Day_3	2.5	sgRNA-1
Day_3	2.5	sgRNA-1
Day_3	2.5	sgRNA-1
Day_3	2.5	sgRNA-1
Day_3	2.5	sgRNA-1
Day_3	2.5	sgRNA-1
Day_3	2.5	sgRNA-1
Day_3	2.5	sgRNA-1
Day_3	2.5	sgRNA-1
Day_3	2.5	sgRNA-1
Day_3	2.5	sgRNA-1
Day_3	2.5	sgRNA-1
Day_3	2.5	sgRNA-1
Day_3	0	sgRNA-1
Day_3	1.85185	sgRNA-1
Day_3	0	sgRNA-1
Day_3	0	sgRNA-1
Day_3	0	sgRNA-1
Day_3	2.2	sgRNA-1
Day_3	2.2	sgRNA-1
Day_3	2.2	sgRNA-1
Day_3	2.2	sgRNA-1
Day_3	2.2	sgRNA-1
Day_3	0	sgRNA-1
Day_3	2.94118	sgRNA-1
Day_3	0	sgRNA-1
Day_3	0	sgRNA-1
Day_3	0	sgRNA-1
Day_3	0	sgRNA-1
Day_3	0	sgRNA-1
Day_3	0	sgRNA-1
Day_3	0	sgRNA-1
Day_3	0	sgRNA-1
Day_3	3.2	sgRNA-1
Day_3	3.2	sgRNA-1
Day_3	3.2	sgRNA-1
Day_3	3.2	sgRNA-1
Day_3	3.2	sgRNA-1
Day_3	3.2	sgRNA-1
Day_3	3.2	sgRNA-1
Day_3	3.2	sgRNA-1
Day_3	0	sgRNA-1
Day_3	0	sgRNA-1
Day_3	2.7027	sgRNA-1
Day_3	0	sgRNA-1
Day_3	0	sgRNA-1
Day_3	0	sgRNA-1
Day_3	1.21212	sgRNA-1
Day_3	0	sgRNA-1
Day_3	2.53165	sgRNA-1
Day_3	0	sgRNA-1
Day_3	0	sgRNA-1
Day_3	0	sgRNA-1
Day_3	0	sgRNA-1
Day_3	0	sgRNA-1
Day_3	0.869565	sgRNA-1
Day_3	0	sgRNA-1
Day_3	0	sgRNA-1
Day_3	0.636943	sgRNA-1
Day_3	1.24224	sgRNA-1
Day_3	0	sgRNA-1
Day_3	0	sgRNA-1
Day_3	0	sgRNA-1
Day_3	0	sgRNA-1
Day_3	0	sgRNA-1
Day_3	0	sgRNA-1
Day_3	5.55556	sgRNA-1
Day_3	0	sgRNA-1
Day_3	0	sgRNA-1
Day_3	0	sgRNA-1
Day_3	0	sgRNA-1
Day_3	0	sgRNA-1
Day_3	0	sgRNA-1
Day_3	1.85185	sgRNA-1
Day_3	0	sgRNA-1
Day_3	0	sgRNA-1
Day_3	3.7	sgRNA-1
Day_3	3.7	sgRNA-1
Day_3	3.7	sgRNA-1
Day_3	3.7	sgRNA-1
Day_3	3.7	sgRNA-1
Day_3	3.7	sgRNA-1
Day_3	3.7	sgRNA-1
Day_3	3.7	sgRNA-1
Day_3	3.7	sgRNA-1
Day_3	3.7	sgRNA-1
Day_3	0	sgRNA-1
Day_3	0	sgRNA-1
Day_3	0	sgRNA-1
Day_3	0	sgRNA-1
Day_3	0	sgRNA-1
Day_3	0	sgRNA-1
Day_3	0	sgRNA-1
Day_3	0	sgRNA-1
Day_3	0	sgRNA-1
Day_3	0	sgRNA-1
Day_3	0	sgRNA-1
Day_3	0	sgRNA-1
Day_3	1.45985	sgRNA-1
Day_3	0	sgRNA-1
Day_3	0	sgRNA-1
Day_3	1.2987	sgRNA-1
Day_3	0	sgRNA-1
Day_3	7.69231	sgRNA-1
Day_3	1.94175	sgRNA-1
Day_3	0	sgRNA-1
Day_3	0	sgRNA-1
Day_3	0	sgRNA-1
Day_3	0	sgRNA-1
Day_3	0	sgRNA-1
Day_3	2.29885	sgRNA-1
Day_3	0	sgRNA-1
Day_3	0	sgRNA-1
Day_3	0	sgRNA-1
Day_3	0	sgRNA-1
Day_3	0	sgRNA-1
Day_3	0	sgRNA-1
Day_3	2.63158	sgRNA-1
Day_3	2.04082	sgRNA-1
Day_3	1.52672	sgRNA-1
Day_3	0	sgRNA-1
Day_3	0	sgRNA-1
Day_3	2.4	sgRNA-1
Day_3	2.4	sgRNA-1
Day_3	2.4	sgRNA-1
Day_3	2.4	sgRNA-1
Day_3	2.4	sgRNA-1
Day_3	2.4	sgRNA-1
Day_3	2.4	sgRNA-1
Day_3	1.3986	sgRNA-1
Day_3	0	sgRNA-1
Day_3	0	sgRNA-1
Day_3	0	sgRNA-1
Day_3	2.2	sgRNA-1
Day_3	2.2	sgRNA-1
Day_3	2.2	sgRNA-1
Day_3	2.2	sgRNA-1
Day_3	2.2	sgRNA-1
Day_3	2.2	sgRNA-1
Day_3	2.2	sgRNA-1
Day_3	2.2	sgRNA-1
Day_3	2.2	sgRNA-1
Day_3	2.2	sgRNA-1
Day_3	2.2	sgRNA-1
Day_3	2.2	sgRNA-1
Day_3	0	sgRNA-1
Day_3	1.33333	sgRNA-1
Day_3	0	sgRNA-1
Day_3	0	sgRNA-1
Day_3	0	sgRNA-1
Day_3	0	sgRNA-1
Day_3	0	sgRNA-1
Day_3	4.25532	sgRNA-1
Day_3	0	sgRNA-1
Day_3	0	sgRNA-1
Day_3	0	sgRNA-1
Day_3	0	sgRNA-1
Day_3	0	sgRNA-1
Day_3	0	sgRNA-1
Day_3	1.9	sgRNA-1
Day_3	1.9	sgRNA-1
Day_3	1.9	sgRNA-1
Day_3	1.9	sgRNA-1
Day_3	1.9	sgRNA-1
Day_3	1.9	sgRNA-1
Day_3	1.9	sgRNA-1
Day_3	1.9	sgRNA-1
Day_3	1.9	sgRNA-1
Day_3	1.9	sgRNA-1
Day_3	1.9	sgRNA-1
Day_3	1.9	sgRNA-1
Day_3	1.9	sgRNA-1
Day_3	1.9	sgRNA-1
Day_3	1.9	sgRNA-1
Day_3	1.9	sgRNA-1
Day_3	1.9	sgRNA-1
Day_3	1.9	sgRNA-1
Day_3	1.9	sgRNA-1
Day_3	1.9	sgRNA-1
Day_3	1.9	sgRNA-1
Day_3	1.9	sgRNA-1
Day_3	1.9	sgRNA-1
Day_3	1.9	sgRNA-1
Day_3	1.9	sgRNA-1
Day_3	1.9	sgRNA-1
Day_3	1.9	sgRNA-1
Day_3	1.9	sgRNA-1
Day_3	1.9	sgRNA-1
Day_3	1.9	sgRNA-1
Day_3	1.9	sgRNA-1
Day_3	1.9	sgRNA-1
Day_3	1.9	sgRNA-1
Day_3	1.9	sgRNA-1
Day_3	0	sgRNA-1
Day_3	0	sgRNA-1
Day_3	0	sgRNA-1
Day_3	0	sgRNA-1
Day_3	0	sgRNA-1
Day_3	0	sgRNA-1
Day_3	0	sgRNA-1
Day_3	2.1	sgRNA-1
Day_3	2.1	sgRNA-1
Day_3	2.1	sgRNA-1
Day_3	2.1	sgRNA-1
Day_3	2.1	sgRNA-1
Day_3	2.1	sgRNA-1
Day_3	2.1	sgRNA-1
Day_3	2.1	sgRNA-1
Day_3	2.1	sgRNA-1
Day_3	2.1	sgRNA-1
Day_3	2.1	sgRNA-1
Day_3	2.1	sgRNA-1
Day_3	2.1	sgRNA-1
Day_3	2.1	sgRNA-1
Day_3	2.1	sgRNA-1
Day_3	2.1	sgRNA-1
Day_3	1.0989	sgRNA-1
Day_3	0	sgRNA-1
Day_3	0	sgRNA-1
Day_3	0	sgRNA-1
Day_3	0	sgRNA-1
Day_3	0	sgRNA-1
Day_3	0	sgRNA-1
Day_3	0	sgRNA-1
Day_3	0	sgRNA-1
Day_3	2.22222	sgRNA-1
Day_3	0	sgRNA-1
Day_3	1.36986	sgRNA-1
Day_3	0	sgRNA-1
Day_3	3.19149	sgRNA-1
Day_3	0	sgRNA-1
Day_3	0	sgRNA-1
Day_3	2	sgRNA-1
Day_3	2	sgRNA-1
Day_3	2	sgRNA-1
Day_3	2	sgRNA-1
Day_3	2	sgRNA-1
Day_3	2	sgRNA-1
Day_3	2	sgRNA-1
Day_3	2	sgRNA-1
Day_3	0	sgRNA-1
Day_3	0.938967	sgRNA-1
Day_3	0	sgRNA-1
Day_3	0	sgRNA-1
Day_3	0	sgRNA-1
Day_3	0	sgRNA-1
Day_3	0	sgRNA-1
Day_3	2.85714	sgRNA-1
Day_3	0	sgRNA-1
Day_3	1.21951	sgRNA-1
Day_3	0	sgRNA-1
Day_3	0	sgRNA-1
Day_3	0	sgRNA-1
Day_3	0	sgRNA-1
Day_3	0	sgRNA-1
Day_3	0	sgRNA-1
Day_3	0	sgRNA-1
Day_3	0	sgRNA-1
Day_3	0	sgRNA-1
Day_3	0	sgRNA-1
Day_3	0	sgRNA-1
Day_3	0	sgRNA-1
Day_3	0	sgRNA-1
Day_3	0	sgRNA-1
Day_3	0	sgRNA-1
Day_3	1.9	sgRNA-1
Day_3	1.9	sgRNA-1
Day_3	1.9	sgRNA-1
Day_3	1.9	sgRNA-1
Day_3	1.9	sgRNA-1
Day_3	1.9	sgRNA-1
Day_3	1.9	sgRNA-1
Day_3	1.9	sgRNA-1
Day_3	4.7619	sgRNA-1
Day_3	0	sgRNA-1
Day_3	0	sgRNA-1
Day_3	0	sgRNA-1
Day_3	2.77778	sgRNA-1
Day_3	0	sgRNA-1
Day_3	0	sgRNA-1
Day_3	0	sgRNA-1
Day_3	0	sgRNA-1
Day_3	0	sgRNA-1
Day_3	2.5	sgRNA-1
Day_3	0	sgRNA-1
Day_3	0	sgRNA-1
Day_3	2.15054	sgRNA-1
Day_3	0	sgRNA-1
Day_3	0	sgRNA-1
Day_3	0	sgRNA-1
Day_3	0	sgRNA-1
Day_3	1.72414	sgRNA-1
Day_3	0	sgRNA-1
Day_3	0	sgRNA-1
Day_3	0	sgRNA-1
Day_3	0	sgRNA-1
Day_3	0	sgRNA-1
Day_3	0	sgRNA-1
Day_3	0	sgRNA-1
Day_3	0	sgRNA-1
Day_3	0	sgRNA-1
Day_3	0	sgRNA-1
Day_3	0	sgRNA-1
Day_3	1.75439	sgRNA-1
Day_3	0	sgRNA-1
Day_3	0	sgRNA-1
Day_3	0	sgRNA-1
Day_3	0	sgRNA-1
Day_3	0	sgRNA-1
Day_3	0	sgRNA-1
Day_3	0	sgRNA-1
Day_3	0	sgRNA-1
Day_3	0	sgRNA-1
Day_3	0	sgRNA-1
Day_3	0	sgRNA-1
Day_3	0	sgRNA-1
Day_3	0	sgRNA-1
Day_3	0	sgRNA-1
Day_3	0	sgRNA-1
Day_3	0	sgRNA-1
Day_3	0	sgRNA-1
Day_3	2.3	sgRNA-1
Day_3	2.3	sgRNA-1
Day_3	2.3	sgRNA-1
Day_3	2.3	sgRNA-1
Day_3	2.3	sgRNA-1
Day_3	2.3	sgRNA-1
Day_3	2.3	sgRNA-1
Day_3	2.3	sgRNA-1
Day_3	2.3	sgRNA-1
Day_3	2.3	sgRNA-1
Day_3	2.3	sgRNA-1
Day_3	2.3	sgRNA-1
Day_3	2.3	sgRNA-1
Day_3	2.3	sgRNA-1
Day_3	2.3	sgRNA-1
Day_3	2.3	sgRNA-1
Day_3	2.3	sgRNA-1
Day_3	2.3	sgRNA-1
Day_3	2.3	sgRNA-1
Day_3	2.3	sgRNA-1
Day_3	2.3	sgRNA-1
Day_3	2.3	sgRNA-1
Day_3	2.3	sgRNA-1
Day_3	2.3	sgRNA-1
Day_3	2.3	sgRNA-1
Day_3	2.3	sgRNA-1
Day_3	2.3	sgRNA-1
Day_3	2.3	sgRNA-1
Day_3	2.3	sgRNA-1
Day_3	2.3	sgRNA-1
Day_3	2.3	sgRNA-1
Day_3	2.3	sgRNA-1
Day_3	0	sgRNA-1
Day_3	0	sgRNA-1
Day_3	0	sgRNA-1
Day_3	0	sgRNA-1
Day_3	0	sgRNA-1
Day_3	2.5	sgRNA-1
Day_3	2.5	sgRNA-1
Day_3	2.5	sgRNA-1
Day_3	2.5	sgRNA-1
Day_3	2.5	sgRNA-1
Day_3	2.5	sgRNA-1
Day_3	2.5	sgRNA-1
Day_3	2.5	sgRNA-1
Day_3	2.5	sgRNA-1
Day_3	2.5	sgRNA-1
Day_3	2.5	sgRNA-1
Day_3	2.5	sgRNA-1
Day_3	2.5	sgRNA-1
Day_3	2.5	sgRNA-1
Day_3	2.5	sgRNA-1
Day_3	2.5	sgRNA-1
Day_3	2.5	sgRNA-1
Day_3	0	sgRNA-1
Day_3	1.2987	sgRNA-1
Day_3	0	sgRNA-1
Day_3	0	sgRNA-1
Day_3	0	sgRNA-1
Day_3	0	sgRNA-1
Day_3	0	sgRNA-1
Day_3	0	sgRNA-1
Day_3	0	sgRNA-1
Day_3	0	sgRNA-1
Day_3	2.1	sgRNA-1
Day_3	2.1	sgRNA-1
Day_3	2.1	sgRNA-1
Day_3	2.1	sgRNA-1
Day_3	2.1	sgRNA-1
Day_3	2.1	sgRNA-1
Day_3	2.1	sgRNA-1
Day_3	0	sgRNA-1
Day_3	2.7027	sgRNA-1
Day_3	0	sgRNA-1
Day_3	5.19481	sgRNA-1
Day_3	0	sgRNA-1
Day_3	0	sgRNA-1
Day_3	0	sgRNA-1
Day_3	0	sgRNA-1
Day_3	0	sgRNA-1
Day_3	0	sgRNA-1
Day_3	1.72414	sgRNA-1
Day_3	0	sgRNA-1
Day_3	0	sgRNA-1
Day_3	2.7	sgRNA-1
Day_3	2.7	sgRNA-1
Day_3	2.7	sgRNA-1
Day_3	2.7	sgRNA-1
Day_3	2.7	sgRNA-1
Day_3	2.7	sgRNA-1
Day_3	0	sgRNA-1
Day_3	1.69492	sgRNA-1
Day_3	0	sgRNA-1
Day_3	0	sgRNA-1
Day_3	0	sgRNA-1
Day_3	0	sgRNA-1
Day_3	0	sgRNA-1
Day_3	1.85185	sgRNA-1
Day_3	0	sgRNA-1
Day_3	0	sgRNA-1
Day_3	0	sgRNA-1
Day_3	0	sgRNA-1
Day_3	0	sgRNA-1
Day_3	2.2	sgRNA-1
Day_3	2.2	sgRNA-1
Day_3	2.2	sgRNA-1
Day_3	2.2	sgRNA-1
Day_3	2.2	sgRNA-1
Day_3	2.2	sgRNA-1
Day_3	2.2	sgRNA-1
Day_3	0	sgRNA-1
Day_3	2.17391	sgRNA-1
Day_3	3.0303	sgRNA-1
Day_3	0	sgRNA-1
Day_3	0	sgRNA-1
Day_3	0	sgRNA-1
Day_3	0	sgRNA-1
Day_3	0	sgRNA-1
Day_3	0	sgRNA-1
Day_3	0	sgRNA-1
Day_3	0	sgRNA-1
Day_3	0	sgRNA-1
Day_3	0	sgRNA-1
Day_3	2.1	sgRNA-1
Day_3	2.1	sgRNA-1
Day_3	2.1	sgRNA-1
Day_3	2.1	sgRNA-1
Day_3	2.1	sgRNA-1
Day_3	2.1	sgRNA-1
Day_3	2.1	sgRNA-1
Day_3	2.1	sgRNA-1
Day_3	2.1	sgRNA-1
Day_3	2.1	sgRNA-1
Day_3	2.1	sgRNA-1
Day_3	2.1	sgRNA-1
Day_3	2.1	sgRNA-1
Day_3	2.1	sgRNA-1
Day_3	2.1	sgRNA-1
Day_3	2.1	sgRNA-1
Day_3	2.1	sgRNA-1
Day_3	2.1	sgRNA-1
Day_3	2.1	sgRNA-1
Day_3	2.1	sgRNA-1
Day_3	1.38889	sgRNA-1
Day_3	0	sgRNA-1
Day_3	0	sgRNA-1
Day_3	0	sgRNA-1
Day_3	0	sgRNA-1
Day_3	0	sgRNA-1
Day_3	0	sgRNA-1
Day_3	0	sgRNA-1
Day_3	1.38889	sgRNA-1
Day_3	2.17391	sgRNA-1
Day_3	0	sgRNA-1
Day_3	0	sgRNA-1
Day_3	0	sgRNA-1
Day_3	2.32558	sgRNA-1
Day_3	0	sgRNA-1
Day_3	1.94175	sgRNA-1
Day_3	0	sgRNA-1
Day_3	0	sgRNA-1
Day_3	0	sgRNA-1
Day_3	1.45985	sgRNA-1
Day_3	0	sgRNA-1
Day_3	0	sgRNA-1
Day_3	0	sgRNA-1
Day_3	0	sgRNA-1
Day_3	0	sgRNA-1
Day_3	0	sgRNA-1
Day_3	2.12766	sgRNA-1
Day_3	0	sgRNA-1
Day_3	0	sgRNA-1
Day_3	0	sgRNA-1
Day_3	0	sgRNA-1
Day_3	0	sgRNA-1
Day_3	1.72414	sgRNA-1
Day_3	0	sgRNA-1
Day_3	0	sgRNA-1
Day_3	0	sgRNA-1
Day_3	0	sgRNA-1
Day_3	0	sgRNA-1
Day_3	0	sgRNA-1
Day_3	0	sgRNA-1
Day_3	1.41844	sgRNA-1
Day_3	0	sgRNA-1
Day_3	0	sgRNA-1
Day_3	1.9	sgRNA-1
Day_3	1.9	sgRNA-1
[truncated: 6,949 more rows]

## Sheet: Source data for Fig 3a
Target	Generation	Editing_rate	Accuracy
200	6	0.05	35
200	7	0.05	45
200	8	0.05	64
200	9	0.05	72
200	10	0.05	80
200	11	0.05	85
200	12	0.05	86
200	13	0.05	88
200	14	0.05	90.2
200	15	0.05	90
500	6	0.05	43
500	7	0.05	52
500	8	0.05	70
500	9	0.05	79
500	10	0.05	84
500	11	0.05	87
500	12	0.05	90
500	13	0.05	92
500	14	0.05	93
500	15	0.05	94
800	6	0.05	58
800	7	0.05	67
800	8	0.05	75
800	9	0.05	82
800	10	0.05	85
800	11	0.05	89
800	12	0.05	91
800	13	0.05	92
800	14	0.05	93
800	15	0.05	96
200	6	0.1	43
200	7	0.1	55
200	8	0.1	69
200	9	0.1	84
200	10	0.1	92
200	11	0.1	94
200	12	0.1	95
200	13	0.1	85
200	14	0.1	70
200	15	0.1	50
500	6	0.1	50
500	7	0.1	58
500	8	0.1	72
500	9	0.1	88
500	10	0.1	93
500	11	0.1	95.5
500	12	0.1	95.5
500	13	0.1	87
500	14	0.1	72
500	15	0.1	58
800	6	0.1	60
800	7	0.1	65
800	8	0.1	79
800	9	0.1	90
800	10	0.1	93
800	11	0.1	96.5
800	12	0.1	96
800	13	0.1	89
800	14	0.1	75
800	15	0.1	65
200	6	0.2	50
200	7	0.2	65
200	8	0.2	81
200	9	0.2	85
200	10	0.2	92
200	11	0.2	91
200	12	0.2	82
200	13	0.2	70
200	14	0.2	54
200	15	0.2	33
500	6	0.2	55
500	7	0.2	69
500	8	0.2	83
500	9	0.2	87
500	10	0.2	93
500	11	0.2	89
500	12	0.2	84
500	13	0.2	74
500	14	0.2	60
500	15	0.2	40
800	6	0.2	66
800	7	0.2	72
800	8	0.2	85
800	9	0.2	89
800	10	0.2	94.5
800	11	0.2	90
800	12	0.2	85
800	13	0.2	78
800	14	0.2	66
800	15	0.2	48
200	6	0.5	65
200	7	0.5	72
200	8	0.5	84
200	9	0.5	94
200	10	0.5	91
200	11	0.5	82
200	12	0.5	70
200	13	0.5	53
200	14	0.5	39
200	15	0.5	21
500	6	0.5	70
500	7	0.5	77
500	8	0.5	87
500	9	0.5	95
500	10	0.5	92
500	11	0.5	84
500	12	0.5	74
500	13	0.5	61
500	14	0.5	46
500	15	0.5	31
800	6	0.5	75
800	7	0.5	80
800	8	0.5	90
800	9	0.5	94.5
800	10	0.5	95
800	11	0.5	88
800	12	0.5	78
800	13	0.5	65
800	14	0.5	52
800	15	0.5	41

## Sheet: Source data for Fig 3b
Target	Generation	Editing_rate	Accuracy
200	6	0.05	15
200	7	0.05	40
200	8	0.05	58
200	9	0.05	67
200	10	0.05	75
200	11	0.05	80
200	12	0.05	81
200	13	0.05	82
200	14	0.05	86.2
200	15	0.05	86
500	6	0.05	38
500	7	0.05	45
500	8	0.05	62
500	9	0.05	73
500	10	0.05	79
500	11	0.05	81
500	12	0.05	83
500	13	0.05	84
500	14	0.05	86
500	15	0.05	87
800	6	0.05	50
800	7	0.05	60
800	8	0.05	67
800	9	0.05	74
800	10	0.05	78
800	11	0.05	81
800	12	0.05	83
800	13	0.05	85
800	14	0.05	87
800	15	0.05	89
200	6	0.1	35
200	7	0.1	45
200	8	0.1	59
200	9	0.1	70
200	10	0.1	78
200	11	0.1	85
200	12	0.1	89.5
200	13	0.1	82
200	14	0.1	67
200	15	0.1	45.5
500	6	0.1	43
500	7	0.1	51
500	8	0.1	62
500	9	0.1	78
500	10	0.1	83
500	11	0.1	87.5
500	12	0.1	88
500	13	0.1	83
500	14	0.1	69
500	15	0.1	52
800	6	0.1	52
800	7	0.1	60
800	8	0.1	73
800	9	0.1	81
800	10	0.1	85
800	11	0.1	88.5
800	12	0.1	89
800	13	0.1	85
800	14	0.1	72
800	15	0.1	61
200	6	0.2	44
200	7	0.2	55
200	8	0.2	71
200	9	0.2	77
200	10	0.2	85
200	11	0.2	83
200	12	0.2	77
200	13	0.2	65
200	14	0.2	50
200	15	0.2	29
500	6	0.2	50
500	7	0.2	60
500	8	0.2	73
500	9	0.2	79
500	10	0.2	86
500	11	0.2	83
500	12	0.2	79
500	13	0.2	69
500	14	0.2	54
500	15	0.2	35
800	6	0.2	59
800	7	0.2	67
800	8	0.2	76
800	9	0.2	80
800	10	0.2	87
800	11	0.2	83
800	12	0.2	77
800	13	0.2	70
800	14	0.2	60
800	15	0.2	41
200	6	0.5	59
200	7	0.5	65
200	8	0.5	77
200	9	0.5	87
200	10	0.5	82
200	11	0.5	77
200	12	0.5	63
200	13	0.5	47
200	14	0.5	35
200	15	0.5	17
500	6	0.5	65
500	7	0.5	72
500	8	0.5	82
500	9	0.5	89
500	10	0.5	87
500	11	0.5	80
500	12	0.5	69
500	13	0.5	56
500	14	0.5	40
500	15	0.5	25
800	6	0.5	70
800	7	0.5	75
800	8	0.5	85
800	9	0.5	88.5
800	10	0.5	89
800	11	0.5	81
800	12	0.5	72
800	13	0.5	60
800	14	0.5	48
800	15	0.5	34

## Sheet: Source data for Supple Fig 2
L1PA7
L1PA7
L1PA10
L1PA8
L1PA8
L1PA8
L1PA8
L1PA10
L1PA7
L1PA4
L1PA7
L1PA7
L1PA11
L1PA10
L1PA6
L1PA3
L1PA4
L1PA7
L1PA8
L1PA8
L1PA7
L1PA6
L1PA10
L1PA6
L1PA10
L1PA7
L1PA11
L1PA8
L1PA8
L1PA4
L1PA8
L1PA11
L1PA7
L1PA10
L1PA8
L1PA8
L1PA6
L1PA8
L1PA7
L1PA7
L1PA7
L1PA7
L1PA7
L1PA7
L1PA8
L1PA8
L1PA8A
L1PA7
L1PA10
L1PA7
L1PA10
L1PA10
L1PA7
L1PA8
L1PA10
L1PA7
L1PA4
L1PA8
L1PA8
L1PA6
L1PA6
L1PA8
L1PA7
L1PA5
L1PA8
L1PA6
L1PA10
L1PA5
L1PA10
L1PA6
L1PA7
L1PA10
L1PA8
L1PA11
L1PA8A
L1PA5
L1PA6
L1PA4
L1PA8
L1PA7
L1PA6
L1PA4
L1PA7
L1M4b
L1PA7
L1PA6
L1PA8A
L1PA3
L1PA4
L1PA5
L1PA8A
L1PA5
L1PA7
L1PA2
L1PA7
L1PA7
L1PA10
L1PA6
L1PA5
L1PA8
L1PA6
L1PA11
L1PA3
L1PA8
L1PA3
L1PA8
L1PA8
L1PA8
L1PA8
L3
L1PA3
L1PA8
L1PA10
L1PA8
L1PA3
L1PA8A
L1PA6
L1PA6
L1PA5
L1PA6
L1PA6
L1PA7
L1PA7
L1PA6
L1PA11
L1PA3
L1PA6
L1PA6
L1PA6
L1PA10
L1PA6
L1PA4
L1PA5
L1MA8
L1PA10
L1PA10
L1PA10
L1PA7
L1PA8
L1PA8A
L1PA7
L1PB4
L1PA5
L1PA5
L1PA7
L1PA6
L1PA6
L1PA5
L1PA8A
L1PA3
L1PA6
L1PA6
L1PA7
L1PA7
L1PA4
L1PA4
L1PA5
L1PA7
L1PA6
L1PA7
L1PA4
L1PA5
L1PA4
L1PA7
L1PA3
L1PA8
L1PA10
L1PA10
L1PA10
L1PA7
L1PA4
L1PA7
L1PA2
L1PA7
L1PA7
L1PA3
L1PA7
L1PA3
L1PA7
L1PA7
L1PA7
L1PA6
L1PA4
L1PA8
L1PA7
L1PA7
L1PA7
L1PA7
L1PA8
L1PA7
L1PA7
L1PA10
L1PA7
L1PA7
L1PA7
L1PA8A
L1PA5
L1PA7
L1PA10
L1PA3
L1PA7
L1PA7
L1PA3
L1PA6
L1PA5
L1PA5
L1PA6
L1PA4
L1PA8
L1PA5
L1PA8
L1PA3
L1PB1
L1PA8A
L1PA6
L1PA8
L1PA5
L1PA7
L1PA3
L1PA6
L1PA6
L1PA7
L1PA7
L1PA4
L1PA3
L1PA8
L1PA6
L1PA10
L1PA7
L1PA7
L1PA8
L1PA3
L1PA7
L1PA7
L1PA4
L1PA6
L1PA8
L1PA10
L1PA7
L1PA2
L1PA5
L1PA6
L1PA8
L1PA5
L1PA8
L1PA4
L1PA7
L1PA7
L1PA6
L1PA7
L1PA4
L1PA7
L1PA11
L1PA7
L1PA4
L1PA8
L1PA10
L1PA7
L1PA8
L1PA7
L1PA8
L1PA8A
L1PA8
L1PA4
L1PA5
L1PA3
L1PA6
L1PA3
L1PA8
L1PA8
L1PA8
L1PA7
L1PA11
L1PA7
L1PA8
L1PA8
L1PA4
L1PA7
L1PA4
L1PA4
L1PA7
L1PA5
L1PA11
L1PA6
L1PA7
L1PA5
L1PA5
L1PA8
L1PA10
L1PA7
L1PA4
L1PA10
L1PA7
L1PA8
L1PA4
L1PA7
L1PA7
L1PA7
L1PA7
L1PA8
L1PA7
L1PA8A
L1PA5
L1PA6
L1PA4
L1PA6
L1PA6
L1PA7
L1PA4
L1PA6
L1PA10
L1PA6
L1PA7
L1PA3
L1PA7
L1PA7
L1PA3
L1PA7
L1PA7
L1PA8
L1PA8
L1PA5
L1PA10
L1PA7
L1PA5
L1PA10
L1PA7
L1PA8
L1PA5
L1PA6
L1PA8
L1PA7
L1PA8
L1PA4
L1PA7
L1PA7
L1PA8
L1PA7
L1PA3
L1PA10
L1PA3
L1PA8
L1PA6
L1PA6
L1PA7
L1PA7
L1PA7
L1PA6
L1PA10
L1PA8A
L1PA10
L1PA4
L1PA7
L1PA8
L1PA8
L1PA4
L1PA10
L1PA7
L1PA5
L1PA7
L1PA7
L1PA7
L1PA5
L1PA10
L1PA7
L1PA7
L1PA7
L1PA7
L1PA4
L1PA5
L1PA5
L1PA7
L1PA7
L1PA4
L1PA8
L1PA4
L1PA5
L1PA7
L1PA7
L1PA7
L1PA7
L1PA7
L1PA7
L1PA10
L1PA7
L1PA7
L1PA7
L1PA8
L1PA10
L1PA7
L1PA8
L1PA3
L1PA7
L1PA7
L1PA7
L1PA6
L1PA6
L1PA5
L1PA8
L1PA6
L1PA10
L1PA7
L1PA7
L1PA4
L1PA4
L1PA10
L1PA8
L1PA7
L1PA5
L1PA7
L1PA2
L1PA7
L1PA7
L1PA10
L1PA6
L1PA5
L1PA7
L1PA11
L1PA8
L1PA10
L1PA6
L1PA7
L1PA7
L1PA3
L1PA7
L1PA7
L1PA7
L1PA3
L1PA5
L1PA8
L1PA7
L1PA11
L1PA3
L1PA7
L1PA8
L1PA8
L1PA8A
L1PA4
L1PA8
L1PA7
L1PA7
L1PA7
L1PA5
L1PA8A
L1PA10
L1PA7
L1PA11
L1PA3
L1PA7
L1PA11
L1PA6
L1PA6
L1PA10
L1PA4
L1PA6
L1PA3
L1PA11
L1PA7
L1PA8
L1PA10
L1PA7
L1PA8
L1PA5
L1PA7
L1PA7
L1PA5
L1PA8A
L1PA10
L1MA9
L1PA7
L1PA3
L1PA7
L1PA7
L1PA10
L1PA6
L1PA8A
L1PA7
L1PA5
L1PA8A
L1PA8
L1PA8
L1PA3
L1PA3
L1PA7
L1PA10
L1PA8
L1PA7
L1PA7
L1PA10
L1PA7
L1PA7
L1PA11
L1PA4
L1PA10
L1PA7
L1PA10
L1PA7
L1PA6
L1PA8A
L1PA8
L1PA4
L1PA3
L1PA7
L1PA10
L1PA7
L1PA7
L1PA8
L1PA8A
L1PA8
L1PA7
L1PA7
L1PA7
L1PA6
L1PA8A
L1PA7
L1PA10
L1PA5
L1PA5
L1PA6
L1PA8
L1PA4
L1PA7
L1PA6
L1PA8
L1PA7
L1PA6
L1PA5
L1PA7
L1PA7
L1PA7
L1PA10
L1PA10
L1PA7
L1PA3
L1PA8A
L1PA7
L1PA3
L1PA7
L1PA8
L1M1
L1PA7
L1PA10
L1PA6
L1PA8
L1PA7
L1PA8A
L1PA10
L1PA6
L1PA6
L1PA8
L1PA3
L1PA7
L1PA7
L1PA3
L1PA5
L1PA2
L1PA7
L1PA3
L1PA6
L1PA7
L1PA7
L1PA4
L1PA6
L1PA7
L1PA8
L1PA10
L1PA7
L1PA7
L1PA10
L1PA6
L1PA8
L1PA10
L1PA7
L1PA7
L1PA6
L1PA6
L1PA5
L1PA7
L1PA10
L1PA7
L1PA6
L1PA7
L1PA5
L1PA10
L1PA7
L1PA4
L1PA7
L1PA6
L1PA7
L1PA7
L1PA6
L1PA7
L1PA6
L1PA8
L1PA6
L1PA6
L1PA6
L1PA2
L1PA5
L1PA6
L1PA5
L1PA6
L1PA6
L1PA7
L1PA8
L1PA7
L1PA4
L1PA7
L1PA8
L1PA3
L1PA3
L1PA8
L1PA4
L1PA7
L1PA10
L1PA8
L1PA3
L1PA5
L1PA7
L1PA8A
L1PA6
L1PA8A
L1PA3
L1PA6
L1PA6
L1PA8
L1PA7
L1PA10
L1PA7
L1PA7
L1PA10
L1PA4
L1PA5
L1PA6
L1PA7
L1PA10
L1PA3
L1PA5
L1PA10
L1PA8A
L1PA6
L1PA8
L1PA8
L1PA7
L1PA7
L1PA7
L1PA6
L1PA7
L1PA7
L1PA8A
L1PA7
L1PA7
L1PA7
L1PA4
L1PA11
L1PA7
L1PA7
L1PA8
L1PA4
L1PA7
L1PA3
L1PA7
L1PA10
L1PA5
L1PA6
L1PA11
L1PA7
L1PA4
L1PA7
L1PA7
L1PA7
L1PA12
L1PA8
L1PA7
L1PA8A
L1PA5
L1PA5
L1PA7
L1PA7
L1PA8
L1PA7
L1PA7
L1PA4
L1PA7
L1PA7
L1PA5
L1PA4
L1PA3
L1PA4
L1PA8
L1PA7
L1PA7
L1PA5
L1PA8
L1PA3
L1PA7
L1PA6
L1PA4
L1PA8
L1PA4
L1PA4
L1PA8
L1PA7
L1PA4
L1PA8A
L1PA7
L1PA8A
L1PA7
L1PA7
L1PA6
L1PA8
L1PA7
L1PA3
L1PA10
L1PA5
L1PA7
L1PA7
L1PA6
L1PA7
L1PA7
L1PA8
L1PA8
L1PA5
L1PA7
L1PA11
L1PA3
L1PA7
L1PA7
L1PA7
L1PA8A
L1PA4
L1PA10
L1PA7
L1PA6
L1PA10
L1PA7
L1PA7
L1PA7
L1PA7
L1PA11
L1PA5
L1PA7
L1PA7
L1PA4
L1PA10
L1PA7
L1PA7
L1PA10
L1PA10
L1PA6
L1PA7
L1PA7
L1PA8
L1PA7
L1PA7
L1PA11
L1PA7
L1PA8
L1PA5
L1PA7
L1PA3
L1PA8
L1PA8
L1PA6
L1PA10
L1PA6
L1PA7
L1PA5
L1PA6
L1PA8A
L1PA8A
L1PA11
L1PA7
L1PA10
L1PA3
L1PA5
L1PA6
L1PA8
L1PA10
L1PA3
L1PA6
L1PA8
L1PA7
L1PA7
L1PA4
L1PA8
L1PA5
L1PA3
L1PA7
L1PA8
L1PA7
L1PA6
L1PA6
L1PA7
L1PA3
L1PA8
L1PA7
L1PA3
L1PA7
L1PA8
L1PA8
L1PA6
L1PA7
L1PA7
L1PA6
L1PA4
L1PA6
L1PA3
L1PA7
L1PA8
L1PA5
L1PA5
L1PA8
L1PA4
L1PA3
L1PA7
L1PA7
L1PA5
L1PA6
L1PA10
L1PA10
L1PA6
L1PA8
L1PA8
L1PA4
L1PA5
L1PA8
L1PA7
L1PA11
L1PA7
L1PA10
L1PA4
L1PA7
L1PA6
L1PA4
L1PA6
L1PA8A
L1PA11
L1PA6
L1PA7
L1PA5
L1PA8
L1PA7
L1PA10
L1PA7
L1PA4
L1PA4
L1PA7
L1PA7
L1PA10
L1PA5
L1PA10
L1PA7
L1PA4
L1PA4
L1PA7
L1PA10
L1PA10
L1PA7
L1PA7
L1PA4
L1PA6
L1PA7
L1PA6
L1PA3
L1PA6
L1PA3
L1PA6
L1PA7
L1PA5
L1PA8
L1PA5
L1PA3
L1PA11
L1PA6
L1PA10
L1PA10
L1PA7
L1PA11
L1PA6
L1PA6
L1PA6
L1PA6
L1PA4
L1PA7
L1PA8A
L1PA7
L1PA10
L1PA3
L1PA10
L1PA2
L1PA6
L1PA7
L1PA7
L1PA10
L1PA7
L1PA11
L1PA11
L1PA6
L1PA6
L1PA6
L1PA6
L1PA6
L1PA6
L1PA6
L1PA6
L1PA6
L1PA6
L1PA6
L1PA10
L1PA4
L1PA11
L1PA4
L1PA7
L1PA8
L1PA5
L1PA3
L1PA4
L1PA4
L1PA4
L1PA7
L1PA8
L1PA6
L1PA5
L1PA10
L1PA4
L1PA8
L1PA8
L1PA8
L1PA6
L1PA7
L1PA4
L1PA5
L1PA10
L1PA6
L1PA4
L1PA7
L1PA6
L1PA7
L1PA8
L1PA10
L1PA6
L1PA7
L1PA5
L1PA6
L1PA4
L1PA3
L1PA6
L1PA7
L1PA3
L1PA7
L1PA7
L1PA8
L1PA8
L1PA7
L1PA8
L1PA3
L1PA4
L1PA6
L1PA3
L1PA7
L1PA6
L1PA6
L1PA3
L1PA11
L1PA7
L1PA3
L1PA4
L1PA10
L1PA7
L1PA3
L1PA7
L1PA11
L1PA8
L1PA7
L1PA3
L1PA6
L1PA10
L1PA7
L1PA11
L1PA7
L1PA7
L1PA7
L1PA8
L1PA8
L1PA8
L1PA7
L1PA7
L1PA7
L1PA4
L1PA3
L1PA7
L1PA10
L1PA8
L1PA5
L1PA7
L1PA4
L1PA10
L1PA10
L1PA8
L1PA3
L1PA7
L1PA10
L1PA7
L1PA3
L1PA8
L1PA7
L1PA8
L1PA6
L1PA8
L1PA7
L1PA3
L1PA3
L1PA7
L1PA7
L1PA7
L1PA10
L1PA10
L1PA7
L1PA6
L1PA7
L1PA8A
L1PA13
L1PA8
L1PA3
L1PA3
L1PA10
L1PA7
L1PA4
L1PA7
L1MA3
L1PA8
L1PA7
L1PA5
L1PA6
L1PA3
L1PA7
L1PA10
L1PA8A
L1PA6
L1PA8
L1PA8
L1PA8
L1PA7
L1PA8
L1PA7
L1PA8
L1PA8
L1PA10
L1PA8A
L1PA10
L1PA8
L1PA7
L1PA7
L1PA7
L1PA7
L1PA11
L1PA11
L1PA7
L1PA7
L1PA8A
L1PA7
L1PA8
L1PA8
L1PA5
L1PA7
L1PA7
L1PA6
L1PA5
L1PA7
L1PA8
L1PA7
L1PA5
L1PA8
L1PA7
L1PA8
L1PA7
L1PA7
L1PA8A
L1PA7
L1PA7
L1PA6
L1PA7
L1PA4
L1PA8A
L1PA7
L1PA8
L1PA8A
L1PA10
L1PA4
L1PA8
L1PA8A
L1PA8A
L1PA5
L1PA6
L1PA7
L1PA8
L1PA7
L1PA6
L1PA7
L1PA2
L1PA6
L1PA5
L1PA7
L1PA8
L1PA7
L1PA4
L1PA7
L1PA4
L1PA5
L1PA8
L1PA4
L1PA4
L1PA7
L1PA11
L1PA8
L1PA6
L1PA8A
L1PA11
L1PA6
L1PA6
L1PA7
L1PA6
L1PA6
L1PA5
L1PA3
L1PA11
L1PA8A
L1PA8
L1PA8
L1PA5
L1PA7
L1PA10
L1PA6
L1PA3
L1PA4
L1PA7
L1PA3
L1PA7
L1PA8A
L1PA7
L1PA6
L1PA7
L1PA4
L1PA7
L1PA8
L1PA7
L1PA10
L1PA6
L1PA7
L1PA6
L1PA6
L1PA7
L1PA6
L1PA7
L1PA3
L1PA6
L1PA4
L1PA11
L1PA8
L1PA2
L1PA7
L1PA8
L1PA8
L1PA5
L1PA7
L1PA3
L1PA2
L1PA6
L1PA8
L1PA8A
L1PA4
L1PA6
L1PA3
L1PA8
L1PA8
L1PA5
L1PA6
L1PA6
L1PA3
L1PA7
L1PA7
L1PA7
L1PA7
L1PA8
L1PA11
L1PA6
L1PA7
L1PA4
L1PA4
L1PA7
L1PA7
L1PA3
L1PA6
L1PA5
L1PA7
L1PA10
L1PA11
L1PA7
L1PA6
L1PA7
L1PA7
L1PA4
L1PA7
L1PA8
L1PA10
L1PA3
L1PA7
L1PA10
L1PA3
L1PA7
L1PA5
L1PA4
L1PA8
L1PA7
L1PA7
L1PA7
L1PA7
L1PA4
L1PA8A
L1PA8
L1PA7
L1PA6
L1PA7
L1PA7
L1PA4
L1PA4
L1PA8
L1PA3
L1PA11
L1PA6
L1PA8A
L1PA7
L1PA5
L1PA4
L1PA7
L1PA7
L1PA6
L1PA2
L1PA7
L1PA7
L1PA6
L1PA6
L1PA6
L1PA7
L1PA8
L1PA7
L1PA6
L1PA7
L1PA7
L1PA7
L1PA10
L1PA8
L1PA6
L1PA5
L1PA8
L1PA8
L1PA3
L1PA7
L1PA5
L1PA8
L1PA7
L1PA7
L1PA3
L1PA3
L1PA7
L1PA10
L1PA7
L1PA7
L1PA7
L1PA10
L1PA7
L1PA3
L1PA7
L1PA4
L1PA10
L1PA10
L1PA6
L1PA10
L1PA7
L1PA8
L1PA8
L1PA7
L1PA4
L1PA11
L1PA10
L1PA7
L1PA8A
L1PA8A
L1PA7
L1PA4
L1PA7
L1PA7
L1PA5
L1PA7
L1PA7
L1PA8
L1PA7
L1PA7
L1PA5
L1PA4
L1PA8A
L1PA4
L1PA7
L1PA7
L1PA8A
L1PA6
L1PA7
L1PA8A
L1PA6
L1PA7
L1PA5
L1PA3
L1PA2
L1PA5
L1PA7
L1PA7
L1PA11
L1PA7
L1PA8A
L1PA6
L1PA5
L1PA6
L1PA8
L1PA7
L1PA8
L1PA5
L1PA8
L1PA7
L1PA8
L1PA8
L1PA7
L1PA4
L1PA7
L1PA10
L1PA8
L1PA10
L1PA10
L1PA10
L1PA4
L1PA7
L1PA4
L1PA7
L1PA4
L1PA5
L1PA7
L1PA4
L1PA8
L1PA7
L1PA10
L1PA7
L1PA7
L1PA11
L1PA7
L1PA4
L1PA7
L1PA8
L1PA3
L1PA7
L1PA6
L1PA7
L2
L1PA8
L2b
L1PA8
L1PA4
L1PA8
L1PA7
L1PA6
L1PA8
L1PA8
L1PA3
L1PA8
L1PA8
L1PA4
L1PA3
L1PA4
L1PA3
L1PA6
L1PA8
L1PA7
L1PA10
L1PA6
L1PA6
L1PA7
L1PA7
L1PA10
L1PA4
L1PA3
L1PA6
L1PA7
L1PA4
L1PA8
L1PA4
L1PA3
L1PA4
L1PA4
L1PA7
L1PA7
L1PA11
L1PA7
L1PA8
L1PA8
L1PA8A
L1PA7
L1PA7
L1PA5
L1PA3
L1PA6
L1PA3
L1PA4
L1PA3
L1PA6
L1PA8
L1PA4
L1PA4
L1PA10
L1PA6
L1PA6
L1PA7
L1PA11
L1PA7
L1PA7
L1PA7
L1PA4
L1PA10
L1PA7
L1PA8
L1PA7
L1PA7
L1PA7
L1PA2
L1PA6
L1PA3
L1PA8
L1PA5
L1PA7
L1PA11
L1PA7
L1PA7
L1PA7
L1PA7
L1PA7
L1PA2
L1PA8A
L1PA11
L1PA6
L1PA8
L1PA8
L1PA7
L1PA6
L1PA8
L1PA7
L1PA4
L1PA8A
L1PA5
L1PA3
L1PA10
L1PA4
L1PA6
L1PA3
L1PA7
L1PA4
L1ME2
L1PA8
L1PA7
L1PA10
L1PA7
L1PA7
L1PA6
L1PA6
L1PA10
L1PA10
L1PA3
L1PA7
L1PA8A
L1PA7
L1PA8
L1PA5
L1PA8
L1PA7
L1PA10
L1PA7
L1PA8A
L1PA7
L1PA7
L1PA11
L1PA6
L1PA7
L1PA10
L1PA10
L1PA8
L1PA11
L1PA8
L1PA7
L1PA8
L1PA7
L1PA7
L1PA10
L1PA10
L1PA10
L1PA7
L1PA7
L1PA7
L1PA7
L1PA10
L1PA3
L1PA7
L1PA8
L1PA10
L1PA7
L1PA7
L1PA8
L1PA7
L1PA10
L1PA3
L1PA10
L1PA7
L1PA11
L1PA7
L1PA6
L1PA8
L1PA10
L1PA7
L1PA7
L1PA7
L1PA4
L1PA10
L1PA3
L1PA10
L1PA8
L1PA7
L1PA7
L1PA8
L1PA7
L1PA7
L1PA7
L1PA7
L1PA8A
L1PA7
L1PA4
L1PA6
L1PA3
L1PA10
L1PA8A
L1PA7
L1PA7
L1PA5
L1PA10
L1PA3
L1PA10
L1PA8
L1PA7
L1PA10
L1PA7
L1PA4
L1PA6
L1PA15
L1PA4
L1PA7
L1PA11
L1PA8
L1PA3
L1PA7
L1PA10
L1PA5
L1PA5
L1PA6
L1PA7
L1PA10
L1PA8
L1PA7
L1PA5
L1PA4
L1PA7
L1PA11
L1PA7
L1PA6
L1PA3
L1PA7
L1PA8
L1PA5
L1PA4
L1PA8
L1PA7
L1PA7
L1PA8
L1PA11
L1PA4
L1PA7
L1PA5
L1PA7
L1PA10
L1PA8
L1PA5
L1PA7
L1PA3
L1PA7
L1PA8
L1PA8
L1PA6
L1PA11
L1PA8
L1PA7
L1PA7
L1PA10
L1PA7
L1PA6
L1PA8
L1PA7
L1PA8A
L1PA10
L1PA8
L1PA8
L1PA4
L1PA8
L1PA8
L1PA7
L1PA7
L1PA7
L1PA7
L1PA8
L1PA10
L1PA10
L1PA10
L1PA4
L1PA8
L1PA8A
L1PA7
L1PA7
L1PA8
L1PA8
L1PA3
L1PA7
L1PA6
L1PA7
L1PA7
L1PA8A
L1PA8
L1PA6
L1PA6
L1PA5
L1PA4
L1PA7
L1PA10
L1PA10
L1PA10
L1PA5
L1PA7
L1PA8
L1PA7
L1PA10
L1PA7
L1PA7
L1PA7
L1PA7
L1PA6
L1PA6
L1PA6
L1PA4
L1PA7
L1PA8
L1PA10
L1PA7
L1PA10
L1PA11
L1PA7
L1PA7
L1PA8A
L1PA7
L1PA5
L1PA7
L1PA7
L1PA8
L1PA7
L1PA11
L1PA7
L1PA7
L1PA8
L1PA7
L1PA7
L1PA3
L1PA7
L1PA3
L1PA7
L1PA7
HAL1
L1PA10
L1PA8
L1PA4
L1PA8
L1PA4
L1PA8
L1PA3
L1PA7
L1PA6
L1PA8
L1MC5
L1PA8
L1PA7
L1PA8
L1PA7
L1PA8
L1PA7
L1PA10
L1PA7
L1PA10
L1PA3
L1PA10
L1PA7
L1PA10
L1PA8A
L1PA7
L1PA7
L1PA8
L1PA8
L1PA6
L1PA8
L1PA7
L1PA6
L1PA8
L1PA6
L1PA10
L1PA6
L1PA7
L1PA8
L1PA4
L1PA7
L1PA7
L1PA3
L1PA7
L1PA8
L1PA7
L1PA4
L1PA7
L1PA8
L1PA3
L1PA7
L1PA7
L1PA7
L1PA10
L1PA7
L1PA4
L1PA4
L1PA7
L1PA8
L1PA4
L1PA7
L1PA7
L1PA4
L1PA8
L1PA8A
L1PA8
L1PA10
L1PA7
L1PA10
L1PA8
L1PA8
L1PA10
L1PA5
L1PA5
L1PA7
L1PA5
L1PA7
L1PA5
L1PA10
L1PA10
L1PA8
L1PA8
L1PA10
L1PA4
L1PA8A
L1PA3
L1PA8
L1PA8
L1PA8
L1PA7
L1PA8A
L1PA6
L1PA4
L1PA6
L1PA7
L1PA4
L1PA7
L1PA4
L1PA7
L1PA8A
L1PA3
L1PA10
L1PA7
L1PA3
L1PA10
L1PA8
L1PA8
L1PA8
L1PA3
L1PA8A
L1PA8
L1PA8A
L1PA5
L1PA5
L1PA5
L1PA10
L1PA7
L1PA8
L1PA6
L1PA10
L1PA10
L1PA8
L1PA4
L1PA3
L1PA10
L1PA7
L1PA3
L1PA10
L1PA7
L1PA8
L1PA7
L1PA10
L1PA8
L1PA4
L1PA5
L1PA10
L1PA7
L1PA10
L1PA10
L1PA8
L1PA7
L1PA7
L1PA11
L1PA8
L1PA7
L1PA10
L1PA8
L1PA8
L1PA7
L1PA4
L1PA10
L1PA10
L1PA10
L1PA8
L1PA5
L1PA10
L1PA5
L1PA8
L1PA8
L1PA7
L1PA7
L1PA10
L1PA5
L1PA10
L1PA6
L1PA7
L1PA7
L1PA4
L1PA8
L1PA8
L1PA8
L1PA8
L1PA10
L1PA7
L1PA7
L1PA6
L1PA8
L1PA6
L1PA7
L1PA7
L1PA7
L1PA10
L1PA7
L1PA7
L1PA3
L1PA6
L1PA8
L1PA10
L1PA11
L1PA10
L1PA7
L1PA8
L1PA8
L1MA6
L1PA8
L1PA7
L1PA7
L1PA8A
L1PA8
L1PA7
L1PA10
L1PA7
L1PA4
L1PA8
L1PA7
L1PA8
L1PA10
L1PA6
L1PA7
L1PA10
L1PA7
L1PA7
L1PA8
L1PA10
L1PA11
L1PA3
L1PA11
L1PA7
L1PA8
L1PA8
L1PA7
L1PA7
L1PA4
L1PA10
L1PA8
L1PA8
L1PA4
L1PA8
L1PA7
L1PA8
L1PA8
L1PA10
L1PA10
L1PA4
L1PA7
L1PA5
L1PA4
L1PA8
L1PA8
L1PA10
L1PA8
L1PA10
L1PA7
L1PA6
L1PA7
L1PA10
L1PA6
L1PA6
L1PA5
L1PA8A
L1PA7
L1PA7
L1PA8A
L1PA7
L1PA6
L1PA8A
L1PA8A
L1PA8
L1PA10
L1PA6
L1PA5
L1PA8
L1PB4
L1PA6
L1PA3
L1PA5
L1PA5
L1PA10
L1PA11
L1PA3
L1PA5
L1PA7
L1PA7
L1PA7
L1PA10
L1PA10
L1PA7
L1PB1
L1PA10
L1PA8
L1PA8
L1PA8
L1PA10
L1PA10
L1PA7
L1PA8
L1PA10
L1PA8A
L1PA7
L1PA10
L1PA7
L1PA7
L1PA8
L1PA4
L1PA8
L1PA10
L1PA7
L1PA10
L1PA7
L1PA10
L1PA7
L1PA8
L1PA5
L1PA8
L1PA3
L1PA8A
L1PA11
L1PA8A
L1PA7
L1PA7
L1PA8
L1PA10
L1PA8
[truncated: 23,011 more rows]

## Sheet: Source data for Supple Fig 11
Timepoint	Scar	replicat
4	97.6562	1
8	96.3542	1
12	92.4479	1
16	83.5938	1
20	57.8125	1
24	49.4792	1
30	42.4479	1
36	33.0729	1
42	29.6875	1
48	26.5625	1
4	97.8622	2
8	96.6746	2
12	94.0618	2
16	81.7102	2
20	66.5083	2
24	51.5439	2
30	44.8931	2
36	42.0428	2
42	38.2423	2
48	35.867	2

## Sheet: Source data for Supple Fig 13
Target	Generation	Editing_rate	Accuracy
800	6	0.05	58
800	7	0.05	67
800	8	0.05	75
800	9	0.05	82
800	10	0.05	85
800	11	0.05	89
800	12	0.05	91
800	13	0.05	92
800	14	0.05	93
800	15	0.05	96
1000	6	0.05	57
1000	7	0.05	66.5
1000	8	0.05	74.2
1000	9	0.05	81.5
1000	10	0.05	84.5
1000	11	0.05	88.1
1000	12	0.05	90
1000	13	0.05	91
1000	14	0.05	92.5
1000	15	0.05	94.5
800	6	0.1	60
800	7	0.1	65
800	8	0.1	79
800	9	0.1	90
800	10	0.1	93
800	11	0.1	96.5
800	12	0.1	96
800	13	0.1	89
800	14	0.1	75
800	15	0.1	65
1000	6	0.1	59
1000	7	0.1	64.2
1000	8	0.1	79
1000	9	0.1	89
1000	10	0.1	92.3
1000	11	0.1	95.5
1000	12	0.1	96
1000	13	0.1	89
1000	14	0.1	74
1000	15	0.1	65
800	6	0.2	66
800	7	0.2	72
800	8	0.2	85
800	9	0.2	89
800	10	0.2	94.5
800	11	0.2	90
800	12	0.2	85
800	13	0.2	78
800	14	0.2	66
800	15	0.2	48
1000	6	0.2	65
1000	7	0.2	71
1000	8	0.2	85
1000	9	0.2	88.2
1000	10	0.2	94
1000	11	0.2	89.3
1000	12	0.2	84.1
1000	13	0.2	77
1000	14	0.2	65
1000	15	0.2	47.2
800	6	0.5	75
800	7	0.5	80
800	8	0.5	90
800	9	0.5	94.5
800	10	0.5	95
800	11	0.5	88
800	12	0.5	78
800	13	0.5	65
800	14	0.5	52
800	15	0.5	41
1000	6	0.5	75
1000	7	0.5	79.2
1000	8	0.5	89
1000	9	0.5	94
1000	10	0.5	95
1000	11	0.5	87
1000	12	0.5	77.5
1000	13	0.5	64
1000	14	0.5	51.3
1000	15	0.5	40
